# Supplementary material for: MAVS mediates a protective immune response in the brain to Rift Valley fever virus
Source: PLoS Pathog. 2022 May 18;18(5):e1010231. doi: 10.1371/journal.ppat.1010231 (PMC9154093; doi:10.1371/journal.ppat.1010231)
Supplement: S1 Table — (XLSX) [file ppat.1010231.s007.xlsx]

## Sheet: Sheet1
Table S1. Relative expression of antiviral genes across genotypes and RVFV strains
	Log2 Relative Expresson (Infected vs Uninfected)								SEM
Gene	MAVS WT	MAVS KO	TLR3 WT	TLR3 KO	TLR7 WT	TLR7 KO	ZH501	MP-12	MAVS WT	MAVS KO	TLR3 WT	TLR3 KO	TLR7 WT	TLR7 KO	ZH501	MP-12
Actb	0.15	-0.13	0.07	-0.36	-0.62	-0.42	0.12	-0.98	0.234156	0.0499795	0.200152	0.107484	0.506708	0.321849	0.148478	0.274289
Aim2	3.55	1.77	3.98	4.04	2.4	2.07	0.8	0.59	0.283096	0.355338	0.385008	0.473133	0.300893	0.40162	0.147553	0.228119
Atg12	0.17	0.9	0.06	0.84	0.43	0.4	-0.32	-0.12	0.331993	0.0751653	0.60705	0.550991	0.315232	0.279075	0.0904402	0.275662
Atg5	-0.04	0.4	-0.02	0.16	0.61	0.54	-0.32	-0.19	0.272625	0.194095	0.344177	0.405929	0.338537	0.307764	0.221465	0.288195
Azi2	2.06	0.96	2.07	2.14	0.73	0.48	0.36	1.12	0.288016	0.353442	0.410841	0.58282	0.314706	0.266191	0.222851	0.295086
B2m	0.6	-0.55	0.49	1.19	-0.08	0.03	0.68	-0.05	0.375572	0.15631	0.326945	0.748958	0.353524	0.2077	0.115463	0.195537
Card9	-0.52	0.53	0.15	0.7	-0.23	-0.51	-0.69	-0.43	0.408743	0.247311	0.470226	0.499556	0.47727	0.338239	0.0447695	0.104055
Casp1	1.93	-0.33	1.85	2.3	0.47	0.2	-0.15	0.47	0.359015	0.0684712	0.442469	0.533654	0.297595	0.233054	0.209624	0.331063
Casp8	2.06	0.76	1.78	2.16	1.09	0.85	0.38	0.95	0.337384	0.185295	0.500031	0.708774	0.349436	0.244315	0.218312	0.212711
Ccl3	4.75	1.07	5.32	4.31	1.81	0.68	0.41	4.13	0.31398	0.148094	0.359852	0.395024	0.273572	0.267602	0.182002	0.317352
Ccl4	6.12	1.14	6.71	5.21	5.57	4.85	0.53	4.65	0.351097	0.153419	0.371241	0.465606	0.240523	0.263425	0.196996	0.219539
Ccl5	5.57	0.14	6.64	6.76	3.39	4.55	1.97	5.95	0.538806	0.142007	0.32698	0.526813	0.304697	0.396793	0.201216	0.282146
Cd40	5.98	2.03	5.84	6.84	2.93	3.08	2.37	5.58	0.336566	0.253796	0.416341	0.389325	0.268051	0.327176	0.112696	0.275968
Cd80	0.73	1.41	1.07	1.8	0.79	1.04	-0.16	1.04	0.453366	0.264723	0.259426	0.524192	0.292946	0.298311	0.0893831	0.293178
Cd86	3.22	0.94	3.27	3.86	1.74	1.61	0.15	3.11	0.642865	0.20335	0.432675	0.435808	0.284806	0.276882	0.131596	0.354095
Chuk	0.97	0.74	0.56	1.51	0.48	0.12	0.25	0.36	0.436636	0.267359	0.648092	0.694833	0.509296	0.199273	0.0282907	0.129997
Cnpy3	-0.28	0.49	-0.01	-0.52	-0.04	-0.04	0.02	-0.79	0.392748	0.168863	0.362071	0.463805	0.292281	0.342385	0.299472	0.380443
Ctsb	0.18	-0.29	-0.22	-0.08	-0.49	-0.18	0.02	-0.64	0.305408	0.127534	0.286938	0.413172	0.360785	0.255103	0.258279	0.257928
Ctsl	0.07	-0.27	-0.31	0.37	-0.66	-0.54	0.1	-0.16	0.395387	0.130691	0.46385	0.666337	0.378574	0.180911	0.177393	0.246123
Ctss	-0.22	-0.5	-0.03	0.22	-0.24	-0.21	0.33	-0.58	0.4063	0.102172	0.261711	0.362988	0.29005	0.313225	0.0956635	0.230998
Cxcl10	10.84	1.11	9.13	9.97	7.1	8.68	7.82	10.69	0.627503	0.423328	0.366307	0.513798	0.229133	0.664989	0.254202	0.247106
Cxcl11	7.43	-0.11	7.45	8.07	2.91	1.18	3.06	7.28	0.279785	0.0396432	0.226537	0.503469	0.392427	0.626336	0.189896	0.199555
Cxcl9	7.04	-0.11	8.62	9.89	3.26	2.37	1.76	5.35	0.700711	0.0396432	0.433611	0.79077	0.507732	0.545412	0.81286	0.0483294
Cyld	0.49	-0.02	0.41	0.66	0.64	0.35	-0.02	0.38	0.287167	0.205542	0.451276	0.460134	0.379613	0.241859	0.206983	0.206448
Ddx3x	0.06	-0.09	0.73	0.49	0.63	0.1	-0.55	0.16	0.40568	0.221487	0.416277	0.401089	0.4121	0.264496	0.237146	0.215824
Ddx58	3.71	0.64	4.08	4.41	1.79	2.29	1.7	2.69	0.430425	0.375202	0.29898	0.427441	0.264358	0.406108	0.12398	0.283364
Dhx58	4.41	0.84	4.35	4.7	1.9	2.18	1.18	2.26	0.254987	0.140548	0.329503	0.498889	0.187859	0.311547	0.24503	0.305054
Fadd	-0.25	0.85	0.01	-0.14	-0.31	-0.36	-0.97	-0.36	0.248583	0.218846	0.355776	0.4241	0.321898	0.218476	0.222994	0.169922
Fos	0.87	0.49	0.25	0.48	1.09	1.02	-1.33	0.7	0.272283	0.0616079	0.35384	0.427601	0.450528	0.236283	0.200727	0.283116
Gapdh	0	0	0	0	0	0	0.3	-0.38	0.355068	0.105506	0.299917	0.228348	0.524809	0.258113	0.127764	0.23605
Gusb	-0.57	-0.31	-1.02	-0.66	-1.02	-0.7	-0.01	-1.78	0.250739	0.0907177	0.384601	0.314244	0.387089	0.210762	0.22619	0.249079
Hsp90aa1	1.62	1.05	1.03	1.59	1.35	0.78	0.14	0.56	0.392135	0.166725	0.282517	0.822036	0.379777	0.196808	0.154207	0.254355
Hsp90ab1	0.47	0.54	0.2	0.31	0.28	0.25	0	0	0.279533	0.0941612	0.421697	0.307738	0.443812	0.219328	0.145815	0.192876
Ifih1	7.83	1.12	6.92	7.81	3.73	3.04	1.92	7.15	0.755924	0.372258	0.555856	0.845843	0.219629	0.467909	0.309231	0.379002
Ifna2	8.68	0.21	8.71	8.41	5.12	3.36	1.5	5.02	0.794826	0.214801	0.57256	0.580717	0.300567	0.211127	0.0299622	0.491772
Ifnar1	-0.08	0.49	-0.27	-0.3	-0.56	-0.47	-0.55	-0.39	0.308629	0.186214	0.377037	0.343736	0.272669	0.309795	0.300693	0.216676
Ifnb1	13.42	1.38	13.45	13.66	9.89	8.43	5.21	12.77	0.502404	0.601171	0.553617	0.806664	0.234358	0.199872	0.123988	0.313547
Ikbkb	0.57	0.95	0.88	0.31	0.06	-0.04	-0.04	-0.07	0.332581	0.156652	0.247846	0.275335	0.285743	0.353056	0.212073	0.159751
Il12a	0.17	-0.11	0.28	-0.35	0.57	0.51	0.76	0.71	0.229007	0.0396432	0.296271	0.0992982	0.166095	0.167113	0	0
Il12b	6.46	-0.06	7.82	7.74	5.45	4.94	2.85	10.66	0.362737	0.833084	0.351855	0.6291	0.351862	0.39381	0.130992	0.261976
Il15	5.06	0.85	6.18	6.87	3.87	3.38	2.01	5.04	0.551343	0.129646	0.471106	0.491212	0.224878	0.23324	0.11624	0.288889
Il18	2.37	-0.13	2.36	3.15	0.06	0.05	0.24	1.04	0.379057	0.301228	0.534064	0.619495	0.34099	0.294024	0.106082	0.323709
Il1b	1.53	1.91	2.5	2.35	2.23	3.35	1.03	3.89	0.35785	0.140095	0.394848	0.533698	0.276235	0.422403	0.334715	0.202608
Il6	9.85	1.93	10.19	10.97	7.42	6.64	4.49	10.62	0.362483	1.51103	0.559706	0.650878	0.266106	0.603849	0.0909829	0.30697
Irak1	0.06	0.25	0.13	0.07	-0.28	-0.27	0.14	-0.33	0.327906	0.160435	0.390512	0.413928	0.33468	0.202255	0.163011	0.365115
Irf3	0.04	0.88	0.03	0.65	0.22	-0.03	-0.69	0.14	0.295098	0.116607	0.318376	0.565816	0.283186	0.180446	0.140588	0.243137
Irf5	1.38	1.41	1.52	1.48	0.59	0.36	-0.28	0.76	0.316239	0.316945	0.324971	0.348719	0.291385	0.384371	0.175025	0.226095
Irf7	5.61	0.25	4.36	5.22	0.43	1.67	2.43	3.22	0.367561	0.108942	0.24317	0.532834	0.309041	0.438296	0.251561	0.305552
Isg15	7.17	0.66	6.26	7.37	2.92	4.14	2.14	5.88	0.393647	0.238672	0.439251	0.789173	0.207892	0.331052	0.175505	0.288444
Jun	2.62	2.77	3.18	2.95	3.78	2.97	-0.88	1.96	0.270815	0.0794359	0.220924	0.347117	0.367082	0.243403	0.201156	0.241404
Map2k1	1.66	0.57	1.49	1.51	0.47	0.27	0.36	0.61	0.341971	0.1391	0.287767	0.450592	0.301141	0.274349	0.165124	0.221539
Map2k3	0.33	1.37	-0.07	0.15	0.12	0.42	-0.27	-0.45	0.28472	0.0860776	0.367682	0.254992	0.417095	0.298924	0.208383	0.199952
Map3k1	-0.67	0.58	0.41	-0.09	-0.03	0.31	-0.92	-0.47	0.745422	0.218293	0.275223	0.393198	0.409974	0.437835	0.14549	0.270637
Map3k7	0.24	0.6	0.46	0.61	0.32	0.18	0.25	0.1	0.360329	0.224645	0.260342	0.627632	0.335902	0.290993	0.260554	0.194056
Mapk1	0.33	0.49	0.3	0.4	0.23	0.01	0.16	-0.13	0.246723	0.137127	0.346948	0.449474	0.367317	0.283397	0.103942	0.249855
Mapk14	0.35	-0.55	1.04	0.52	1.32	1.12	-0.77	1.16	0.244807	0.143895	0.241772	0.327945	0.31492	0.340522	0.354612	0.268443
Mapk3	-0.21	0.01	-0.08	-0.42	0.15	0.17	0.26	-0.13	0.320957	0.115932	0.276625	0.238417	0.318891	0.274965	0.18397	0.271232
Mapk8	0.57	1.09	0.93	1.14	1.6	0.97	-0.4	0.15	0.452161	0.16661	0.391898	1.59047	0.326237	0.35859	0.220393	0.194173
Mavs	-1.13	0.58	-0.04	-0.62	0.65	0.47	-1.63	-1	0.354073	0.318737	0.323756	0.623706	0.638258	0.381117	0.274913	0.397159
Mefv	2.27	1.08	0.7	1.69	0.49	0.34	1.21	1.32	0.646569	0.424524	1.71444	0.997178	0.613583	0.369363	0.089368	0.0800334
Mx1	9.49	0.94	7.7	9.26	4.24	5.87	4.31	6.58	0.696192	0.304879	0.562443	0.813521	0.333203	0.674972	0.0952079	0.266433
Myd88	3.66	1.17	2.97	3.09	1.52	1.34	0.92	1.5	0.642505	0.290752	0.324685	0.34823	0.353736	0.46467	0.153157	0.272648
Nfkb1	2.45	1.71	2.13	2.31	1.95	1.56	0.44	2.38	0.295087	0.094108	0.389035	0.426201	0.342877	0.331912	0.142992	0.171835
Nfkbia	1.87	1.97	2.36	2.15	3.54	3.25	0.31	3.29	0.383591	0.069612	0.227491	0.738396	0.386012	0.276301	0.19481	0.219413
Nlrp3	2.08	2.73	2.9	2.6	0.96	0.5	0.75	2.19	0.413228	0.176096	0.211503	0.468864	0.295751	0.369021	0.256597	0.214434
Nod2	2.75	2.09	2.85	2.99	2.37	1.83	1.58	2.28	0.278195	0.159378	0.446548	0.783311	0.384255	0.285699	0.0976115	0.138348
Oas2	3.83	2.25	3.79	4.19	1.16	0.91	1.51	1.88	0.73866	0.511783	0.284137	0.37025	0.479166	0.348174	0.0756075	0.415518
Pin1	0.16	0.39	-0.06	-0.05	-0.3	-0.39	-0.58	-0.76	0.275553	0.0748221	0.344179	0.380357	0.329818	0.393213	0.195124	0.222022
Pstpip1	0.85	0.83	0.51	1.25	0.4	0.87	0.09	0.87	0.310056	0.116953	0.385176	0.513464	0.354024	0.338175	0.383385	0.184126
Pycard	-0.41	-0.26	-0.42	-0.09	-1.59	-0.98	-0.81	-0.84	0.290533	0.126298	0.428796	0.499483	0.276698	0.356726	0.171967	0.314856
Rela	1.46	1.13	1.48	1.51	1.06	0.85	-0.34	1.2	0.290864	0.136567	0.221758	0.30293	0.340006	0.214549	0.251339	0.262339
Ripk1	1.85	1.19	1.81	1.9	1.55	1.38	-0.13	0.78	0.40667	0.235075	0.217222	0.450035	0.286033	0.361498	0.324649	0.132894
Spp1	0.26	0.21	-0.05	0.66	-0.3	-0.14	0.15	-0.12	0.395108	0.0968632	0.557244	0.605927	0.250788	0.204473	0.16802	0.200682
Stat1	3.18	0.55	2.54	3.11	0.3	0.86	1.08	0.95	0.368061	0.127968	0.32299	0.480001	0.341752	0.193269	0.229933	0.342865
Sugt1	0.29	0.19	0.14	0.62	-0.01	0.07	-0.51	0.01	0.351014	0.060929	0.373543	0.517313	0.330408	0.278608	0.280525	0.256092
Tank	2.95	2.41	2.53	3.27	1.52	0.99	0.53	2.58	0.369302	0.0905944	0.630701	0.519963	0.224886	0.317205	0.123866	0.242951
Tbk1	1.22	1.08	1.53	1.52	0.78	0.07	-0.37	1.09	0.414137	0.175145	0.382447	0.448823	0.375259	0.365932	0.199188	0.259548
Tbkbp1	0.02	1.6	-0.15	-0.21	0.31	0.03	-0.91	-0.05	0.249803	0.108971	0.944143	0.249923	0.410721	0.363177	0.26035	0.312516
Ticam1	0.38	1.94	0.93	0.33	1.31	0.78	-2.18	1.43	0.406601	0.198047	0.39253	0.321319	0.382657	0.534569	0.608521	0.186066
Tkfc	-0.21	-0.07	0.42	0.33	-0.11	-0.84	0.01	-0.34	0.476255	0.426592	0.457357	0.487944	0.256533	0.478303	0.365512	0.0584879
Tlr3	4.58	-0.03	4.88	5.9	2.61	1.95	1.91	3.46	0.460169	0.244169	0.513697	0.752858	0.363189	0.227881	0.0786305	0.286553
Tlr7	1.8	0.18	2.16	2.32	0.74	-0.07	0.09	1.09	0.438038	0.155619	0.409364	0.705518	0.262415	0.326455	0.0792523	0.21453
Tlr8	0.28	-1.26	0.95	0.7	0.17	-0.1	0.06	-0.11	0.353294	0.137799	0.429872	0.404732	0.297678	0.300109	0.262827	0.259982
Tlr9	-1.17	-0.73	-0.81	-1.16	-1.3	-1.53	-0.36	-1.77	0.316629	0.255749	0.556266	0.584329	0.467446	0.407685	0.0920377	0.183264
Tnf	4.67	2.45	5.31	4.67	4.77	4.49	0.61	5.92	0.256174	0.165557	0.238635	0.334774	0.406869	0.270777	0.292465	0.220409
Tradd	0.13	0.39	0.03	0.61	0.55	0.09	-0.13	0.09	0.442738	0.170594	0.571553	0.588367	0.288064	0.228329	0.132878	0.247841
Traf3	1.15	2.21	0.91	1.35	1.52	1.44	-0.47	1.36	0.431099	0.150168	0.3023	0.498996	0.33119	0.291972	0.258413	0.256268
Traf6	1.13	1.8	1.11	1.58	1.89	1.82	-0.06	1.88	0.371385	0.270919	0.256454	0.35161	0.319093	0.391561	0.14642	0.201743
Trim25	3.62	1.27	3.92	3.93	2.92	2.1	0.62	2.21	0.490771	0.182664	0.406403	0.319975	0.568914	0.394526	0.269431	0.284088
