# Supplementary material for: MAVS mediates a protective immune response in the brain to Rift Valley fever virus
Source: PLoS Pathog. 2022 May 18;18(5):e1010231. doi: 10.1371/journal.ppat.1010231 (PMC9154093; doi:10.1371/journal.ppat.1010231)
Supplement: S2 Table — (XLSX) [file ppat.1010231.s008.xlsx]

## Sheet: Sheet1
Supplementary Table 1. Differential gene expression whole brain Infected vs Uninfected
Gene	logFC_WT_Infected vs WT_Uninfected	PValue	FDR	logFC_KO_Infected vs KO_Uninfected	PValue	FDR
0610005C13Rik	-0.49838	0.474338	0.762205	-0.846745	0.132223	0.368655
0610009B22Rik	-0.338234	0.203783	0.522932	-0.432331	0.0743019	0.265246
0610009E02Rik	0.553863	0.414428	0.719818	-0.771623	0.166546	0.418294
0610009L18Rik	-0.665439	0.0529467	0.245936	-0.573719	0.067235	0.25033
0610010F05Rik	-0.227931	0.366646	0.683098	-0.0382857	0.866968	0.946935
0610010K14Rik	-0.217594	0.611522	0.845171	-0.640816	0.142296	0.385319
0610012G03Rik	-0.0819551	0.769141	0.91684	-0.621004	0.0140319	0.088825
0610030E20Rik	0.229811	0.392996	0.704165	-0.104342	0.668907	0.848068
0610037L13Rik	-0.150172	0.513654	0.789021	-0.449004	0.0311395	0.154199
0610038B21Rik	-0.294059	0.571835	0.823921	-1.3474	0.030685	0.152898
0610040B10Rik	-0.71709	0.0573815	0.259596	-0.630993	0.0686892	0.252799
0610040F04Rik	-0.376769	0.349978	0.668781	-0.0571805	0.879838	0.952791
0610040J01Rik	0.354979	0.367704	0.683872	-0.724302	0.0414093	0.184774
0610043K17Rik	1.97359	0.000574796	0.0101558	1.79121	0.00106205	0.0124508
1010001B22Rik	-1.39973	0.0104832	0.0866474	-1.46486	0.0101428	0.0704352
1110002E22Rik	0.231349	0.555281	0.814253	0.222928	0.518276	0.751083
1110002J07Rik	1.36902	0.0101718	0.0848274	0.245216	0.616873	0.815881
1110002L01Rik	0.280944	0.382743	0.695633	0.132916	0.656079	0.840104
1110002O04Rik	1.28565	0.14614	0.441463	-0.743822	0.220184	0.485666
1110003F10Rik	0.0741208	0.917967	0.973668	0.203623	0.783997	0.908002
1110004F10Rik	-0.176157	0.498304	0.778162	-0.152071	0.517206	0.750547
1110006O24Rik	-0.958951	0.0414791	0.212727	-0.589996	0.193912	0.453849
1110008L16Rik	-0.432639	0.112365	0.385044	-0.062249	0.804	0.91829
1110008P14Rik	-0.086191	0.709495	0.890877	-0.493285	0.0179873	0.105629
1110012L19Rik	-0.365715	0.145473	0.440343	-0.412097	0.0705191	0.256573
1110013H19Rik	-0.166415	0.718585	0.895258	-0.545539	0.232303	0.500147
1110015O18Rik	-1.67021	0.000484273	0.00885046	-0.705677	0.120288	0.34938
1110017D15Rik	0.0900046	0.863544	0.954381	-1.13414	0.0154035	0.0949247
1110018N20Rik	0.28731	0.418515	0.722559	-0.646319	0.0640715	0.243517
1110019D14Rik	-0.142786	0.664598	0.869684	-0.880067	0.00442009	0.038276
1110020A21Rik	-0.145122	0.767657	0.915865	0.13957	0.759227	0.894408
1110025M09Rik	-0.149167	0.757462	0.911889	-0.361566	0.419929	0.678012
1110032A03Rik	-0.324042	0.176521	0.487799	-0.548472	0.0114461	0.076781
1110032F04Rik	-0.039248	0.89439	0.964891	0.0294268	0.911307	0.96702
1110035H17Rik	-0.0210779	0.977686	0.995653	1.43669	0.0614188	0.237587
1110038B12Rik	-0.288708	0.319498	0.643055	0.219005	0.401438	0.664679
1110038F14Rik	0.550772	0.0244853	0.152844	0.120847	0.587861	0.797644
1110046J04Rik	-0.0578032	0.844603	0.947395	-0.469107	0.0866353	0.289385
1110051M20Rik	-0.156797	0.529347	0.799371	-0.248474	0.269832	0.54192
1110059E24Rik	-0.287115	0.228536	0.550381	-0.394154	0.0693506	0.254111
1110059G10Rik	-0.171496	0.517602	0.791459	-0.357077	0.139617	0.380782
1110065P20Rik	-0.440824	0.0726106	0.300076	-0.760864	0.000625423	0.00803195
1190001M18Rik	9.10955	3.08e-13	3.32e-11	5.75694	2.28e-05	0.000478898
1190002N15Rik	0.937257	0.0249241	0.154533	0.137685	0.710062	0.869971
1190005I06Rik	-1.34141	0.000328473	0.00649308	-1.58407	1.31e-05	0.000290963
1190007I07Rik	-0.525259	0.138873	0.429802	-0.598164	0.0662493	0.248496
1300002E11Rik	0.0638026	0.844498	0.947395	-0.378339	0.195086	0.455276
1300014J16Rik	1.69538	0.024364	0.152372	1.16236	0.0906027	0.29643
1300017J02Rik	-0.559962	0.344421	0.665195	0.868671	0.0658883	0.247642
1500002C15Rik	0.285445	0.367835	0.684001	-0.00739564	0.98027	0.995651
1500002F19Rik	0.358297	0.623577	0.850984	-0.312172	0.617014	0.81594
1500004A13Rik	0.0825643	0.717312	0.895108	-0.143571	0.487346	0.730374
1500005C15Rik	-0.422103	0.702275	0.8874	0.941654	0.341334	0.610071
1500009C09Rik	0.492096	0.0418372	0.214016	-0.175726	0.422485	0.679892
1500009L16Rik	0.13052	0.692226	0.882692	-0.18636	0.53867	0.765004
1500011B03Rik	-0.0424883	0.860782	0.953091	-0.386988	0.0782604	0.272243
1500012K07Rik	-0.818959	0.154498	0.454838	0.462658	0.373882	0.640822
1500015A07Rik	0.331465	0.278734	0.604359	-0.172608	0.533204	0.761323
1500015L24Rik	-0.606221	0.172752	0.48232	-1.1517	0.0113847	0.0764676
1500015O10Rik	-1.87034	0.11651	0.392049	-1.41717	0.131505	0.367572
1500026H17Rik	0.05411	0.870337	0.956133	-0.600756	0.0499213	0.208625
1500035N22Rik	-0.177506	0.722256	0.897066	-1.31559	0.0030526	0.0288017
1520401A03Rik	-0.455962	0.640693	0.859789	-3.4565	0.00307548	0.0289564
1600002K03Rik	0.333077	0.275347	0.600584	0.283419	0.319746	0.590811
1600010M07Rik	4.09906	0.00171599	0.0234968	-1.52334	0.0657144	0.247237
1600012H06Rik	-0.153538	0.512664	0.788141	-0.124474	0.558973	0.779879
1600014C10Rik	0.617523	0.0124247	0.0970214	0.35911	0.110806	0.332746
1600014C23Rik	-1.38632	0.0357013	0.194132	-2.45178	0.00213433	0.0215976
1600020E01Rik	0.00339764	0.990044	0.999026	-0.224091	0.378172	0.645204
1600023N17Rik	-0.244768	0.621377	0.850007	-0.535605	0.239519	0.508477
1600029O15Rik	0.314558	0.641431	0.859952	-0.058481	0.912288	0.967452
1700001C02Rik	1.59422	0.0120124	0.0948628	-0.45247	0.428001	0.683259
1700001C19Rik	-2.25243	0.00185961	0.0249734	-0.0102365	0.97691	0.993503
1700001G11Rik	-0.290786	0.540185	0.806215	0.299521	0.530579	0.759586
1700001G17Rik	-0.520469	0.331238	0.652925	-0.793469	0.110371	0.332082
1700001K19Rik	-0.60559	0.0855866	0.330324	-0.367967	0.296672	0.568117
1700001L05Rik	-0.313317	0.511256	0.787755	-0.54882	0.202785	0.465281
1700001L19Rik	-0.742351	0.0166507	0.118615	-0.657667	0.0184708	0.10791
1700001O22Rik	-0.198775	0.516893	0.791295	-0.596289	0.0358675	0.168797
1700001P01Rik	0.63132	0.379543	0.693024	0.385309	0.503137	0.742646
1700003D09Rik	0.277247	0.651128	0.864088	1.66385	0.0205383	0.11639
1700003E16Rik	-0.258785	0.34764	0.667455	-0.293479	0.238136	0.506552
1700003F12Rik	-0.74993	0.114398	0.388256	-1.06916	0.0377125	0.174303
1700003M07Rik	-0.424766	0.264774	0.59014	-1.34518	0.000155159	0.00251098
1700006J14Rik	-3.16661	0.000251352	0.00522182	-0.295248	0.823034	0.926113
1700007F19Rik	-1.32117	0.0849145	0.328801	0.272091	0.701327	0.865296
1700007J10Rik	1.01293	0.126195	0.408809	1.06413	0.156644	0.405885
1700007K13Rik	0.256258	0.411978	0.717628	-0.272968	0.354278	0.622298
1700007L15Rik	-0.300107	0.516492	0.791085	0.497943	0.278243	0.549619
1700007P06Rik	0.116898	0.905116	0.96889	-1.09319	0.184169	0.440929
1700008J07Rik	-0.544175	0.154343	0.454713	-0.664186	0.0558851	0.223322
1700008O03Rik	-0.78334	0.0446872	0.221876	-0.42563	0.257216	0.527873
1700010I14Rik	-0.479913	0.234965	0.558449	0.961002	0.0420338	0.186389
1700012B09Rik	0.588731	0.483695	0.768755	-3.18514	0.000142789	0.00232767
1700012D14Rik	0.0979583	0.798483	0.929358	0.111671	0.741906	0.885805
1700013F07Rik	-0.0936036	0.854518	0.950957	0.0744954	0.883531	0.95446
1700014D04Rik	-0.086342	0.880197	0.960076	-0.17342	0.759506	0.894455
1700015F17Rik	-0.983003	0.28811	0.612272	-0.506087	0.575034	0.790527
1700016A09Rik	0.806289	0.202683	0.521346	-1.00836	0.0615919	0.23797
1700016K19Rik	0.645294	0.192978	0.509369	-1.82584	5.25e-05	0.000994642
1700016P03Rik	0.159003	0.760798	0.912852	0.0877493	0.851361	0.940003
1700017B05Rik	0.130203	0.570438	0.823078	0.829795	7.61e-05	0.00136661
1700017M07Rik	1.67988	0.0884754	0.336144	-1.03037	0.32407	0.594742
1700018A04Rik	-1.60594	0.0097336	0.0821854	-0.375199	0.571371	0.788168
1700018G05Rik	-0.51293	0.445916	0.742941	-1.48479	0.0766534	0.269209
1700018L02Rik	0.631579	0.145531	0.440398	0.459859	0.24231	0.51161
1700019D03Rik	0.16997	0.604221	0.841748	0.103204	0.725845	0.878659
1700019L13Rik	0.866598	0.404911	0.712767	2.88727	0.0101086	0.0702891
1700020D05Rik	0.323305	0.534552	0.802902	-0.454282	0.476184	0.72176
1700020I14Rik	0.409447	0.0791102	0.315382	-0.190919	0.365398	0.632592
1700020L24Rik	0.0500337	0.897601	0.965478	-0.283251	0.428455	0.683673
1700020N18Rik	3.25544	0.00252075	0.031413	-0.16854	0.786116	0.909513
1700021F05Rik	-0.366331	0.115956	0.390888	-0.307554	0.14604	0.391023
1700021J08Rik	0.449737	0.617512	0.84834	-0.937915	0.327181	0.597265
1700021N21Rik	-0.442152	0.388521	0.701102	-0.331869	0.481036	0.725582
1700022H01Rik	1.60141	0.12074	0.399509	0.00606769	0.987187	0.998059
1700022N22Rik	-0.643395	0.182947	0.495542	-0.445231	0.325154	0.59556
1700023F06Rik	0.592854	0.0477694	0.23019	0.0824083	0.765903	0.898213
1700024G13Rik	2.81966	0.000239534	0.00501359	-2.66185	0.000116456	0.00196288
1700025F24Rik	-0.635515	0.27807	0.603422	0.00605881	0.993214	0.999586
1700025G04Rik	-0.0676951	0.7785	0.920783	-0.371282	0.0860291	0.288093
1700026J14Rik	-0.601434	0.393428	0.704165	-0.859347	0.222979	0.488503
1700026N04Rik	-1.68729	0.107619	0.376461	1.79258	0.178686	0.434043
1700027A07Rik	-0.320064	0.578009	0.827084	-0.0166092	0.976068	0.993068
1700027A15Rik	2.54402	0.146994	0.442966	1.10581	0.285126	0.555309
1700027H10Rik	1.50129	0.271015	0.596152	-3.6086	0.0126346	0.0824272
1700028B04Rik	-3.48579	0.0041936	0.0451353	0.419452	0.690602	0.860185
1700028E10Rik	-0.698805	0.0906435	0.340683	-0.974557	0.01483	0.0925295
1700028J19Rik	-0.0847346	0.840476	0.946079	0.291664	0.445292	0.696457
1700028K03Rik	0.0859506	0.833178	0.942909	0.0128877	0.97588	0.993068
1700028P14Rik	0.986606	0.186825	0.500333	-0.536663	0.399774	0.663816
1700029I15Rik	0.211029	0.562393	0.818223	0.068446	0.83612	0.933678
1700029J07Rik	-0.31034	0.418367	0.722446	-0.0178098	0.960704	0.987498
1700030J22Rik	0.340862	0.183351	0.496215	-0.22376	0.345466	0.613982
1700030K09Rik	-0.0171627	0.94555	0.98416	-0.257088	0.266831	0.538704
1700034G24Rik	0.316899	0.705684	0.889142	-0.647812	0.43848	0.691176
1700034H15Rik	0.308076	0.405476	0.713008	0.267921	0.440295	0.692287
1700034P13Rik	-0.629627	0.476337	0.763602	0.0172962	0.984248	0.996976
1700036A12Rik	-0.0206773	0.989665	0.998884	0.210129	0.816103	0.923631
1700037C18Rik	-0.200196	0.466473	0.757039	-0.352745	0.159467	0.408789
1700037F24Rik	-0.859046	0.311887	0.635238	-1.30253	0.193602	0.453427
1700037H04Rik	-0.487932	0.129326	0.413194	-0.278582	0.334447	0.603377
1700040D17Rik	-0.554149	0.111507	0.383062	-0.485312	0.137578	0.377414
1700041G16Rik	0.726337	0.152834	0.452264	1.05374	0.0287893	0.146325
1700047F07Rik	1.97273	0.000435442	0.0081107	-1.00805	0.0304772	0.152406
1700047K16Rik	0.0526382	0.940245	0.982749	0.438257	0.47128	0.717653
1700047M11Rik	-0.593806	0.019103	0.129636	-0.504879	0.030582	0.152657
1700048F04Rik	2.29655	0.0177532	0.123438	-1.17452	0.23699	0.505462
1700048M11Rik	-0.385599	0.608705	0.843911	1.53055	0.17253	0.425807
1700048O20Rik	-0.143941	0.638641	0.858688	-0.0910477	0.744387	0.886823
1700052K11Rik	-0.253869	0.357435	0.675819	0.0196182	0.937906	0.977837
1700055D18Rik	2.71516	2.78e-07	1.37e-05	1.31505	0.0033699	0.0309712
1700056E22Rik	-1.09628	0.1072	0.375603	-1.36467	0.0221597	0.122923
1700056N10Rik	0.188735	0.659199	0.867298	-0.540146	0.154076	0.402123
1700058P15Rik	-0.289821	0.675969	0.874952	-0.535605	0.470802	0.71717
1700060J05Rik	-0.0943568	0.896492	0.965074	0.144321	0.83757	0.93421
1700061G19Rik	-0.198788	0.737872	0.903656	-0.113684	0.820169	0.925141
1700063D05Rik	-2.15765	0.000451979	0.0083768	-2.06382	0.00012289	0.00205037
1700065J18Rik	0.569443	0.365632	0.68254	-1.25857	0.0931616	0.301315
1700066B19Rik	-1.38354	0.122806	0.402617	-0.290333	0.72002	0.875993
1700066M21Rik	-0.635285	0.00764879	0.0692141	-0.216412	0.312941	0.584405
1700067K01Rik	-0.324584	0.460889	0.753737	-1.36134	0.00134553	0.0150023
1700069B07Rik	0.49358	0.261095	0.585758	0.38044	0.362035	0.629355
1700071K01Rik	-4.95147	0.000328826	0.00649308	-1.40343	0.148186	0.393851
1700071M16Rik	-0.821999	0.110476	0.381298	-0.61775	0.20893	0.472872
1700081N11Rik	0.657702	0.333186	0.654849	0.947288	0.276108	0.547241
1700084E18Rik	-0.226388	0.646226	0.862203	1.1659	0.00829274	0.0607219
1700086L19Rik	-0.0328264	0.898521	0.965717	0.342126	0.13739	0.377223
1700086O06Rik	-0.214939	0.528009	0.798593	-0.644878	0.0431074	0.189028
1700086P04Rik	-0.207158	0.759154	0.912129	-0.0580544	0.920227	0.970479
1700088E04Rik	-0.156564	0.686719	0.88073	-1.03565	0.00613739	0.0485534
1700095J03Rik	-0.572241	0.253672	0.577792	0.083628	0.886643	0.955943
1700096K18Rik	-0.814753	0.0140889	0.105742	-0.901261	0.00423258	0.0369965
1700101I11Rik	0.660747	0.159984	0.463842	0.168808	0.690356	0.860124
1700102P08Rik	-0.00336319	0.993434	1	0.197211	0.617782	0.816241
1700105P06Rik	-1.24863	0.0947707	0.349721	-2.54721	0.00949495	0.0673177
1700109G14Rik	0.737091	0.536235	0.804073	-1.48117	0.0844356	0.285151
1700109H08Rik	0.325845	0.435197	0.734415	0.232883	0.578021	0.792573
1700109K24Rik	0.65145	0.234152	0.557464	0.327416	0.51958	0.751659
1700110C19Rik	0.847006	0.256491	0.580888	-0.430301	0.525955	0.75666
1700112D23Rik	0.0919468	0.829818	0.942424	-0.0848746	0.834454	0.932585
1700112J16Rik	-1.23729	0.00100482	0.0157037	-0.400981	0.269288	0.541121
1700113A16Rik	-0.705577	0.083439	0.325152	-0.78699	0.047991	0.203197
1700120C14Rik	-0.537675	0.193527	0.510052	-0.24114	0.522167	0.754096
1700123L14Rik	1.03982	0.198128	0.51589	0.771296	0.313843	0.584965
1700123M08Rik	-0.429491	0.205146	0.524255	-0.0940651	0.771683	0.901716
1700123O20Rik	0.00519458	0.981848	0.996896	-0.310838	0.135339	0.374011
1700124L16Rik	0.402802	0.393507	0.704165	-0.720922	0.109199	0.330185
1700125G02Rik	-0.688131	0.531365	0.80059	1.67677	0.14117	0.383477
1700125H20Rik	0.287073	0.785075	0.922874	0.536983	0.456014	0.705078
1700126G02Rik	2.06746	0.00135397	0.0197377	1.25982	0.030662	0.152898
1810010D01Rik	0.0581149	0.947399	0.984908	-0.266604	0.728188	0.879917
1810010H24Rik	-0.620344	0.0584397	0.262655	-0.179323	0.542114	0.767044
1810010K12Rik	-1.68542	0.00152086	0.0214835	-1.25575	0.00628694	0.0493693
1810012K08Rik	-0.245663	0.550853	0.811651	-0.44127	0.339541	0.608314
1810013D15Rik	-0.588648	0.522518	0.79454	-0.793236	0.36323	0.630558
1810013L24Rik	0.0431895	0.852307	0.950324	0.343173	0.0999163	0.313844
1810014B01Rik	-0.605403	0.0578584	0.260882	-0.851283	0.0037352	0.0335957
1810019N24Rik	2.18545	0.00474447	0.0496059	-0.0360595	0.961279	0.987597
1810020O05Rik	-0.312681	0.668795	0.871893	-0.232526	0.757556	0.893689
1810021B22Rik	-0.291234	0.354254	0.672922	-0.226186	0.438839	0.691215
1810022K09Rik	-0.615027	0.0191793	0.129916	-0.408632	0.0930238	0.301087
1810024B03Rik	-0.502173	0.315065	0.638639	-0.738263	0.118156	0.345798
1810026B05Rik	0.0790309	0.778239	0.920718	0.650607	0.00974027	0.068384
1810028F09Rik	-2.90067	0.00247594	0.0310647	-1.27723	0.184843	0.441604
1810030O07Rik	-0.29217	0.230331	0.55297	-0.317751	0.15041	0.397377
1810032O08Rik	-0.0444905	0.923304	0.975271	1.5201	0.000248054	0.00374057
1810034E14Rik	-0.188575	0.715291	0.893899	-1.2981	0.0148763	0.0927505
1810037I17Rik	0.0975066	0.683907	0.879416	-0.372936	0.0861599	0.288314
1810041H14Rik	-0.364984	0.615826	0.846823	1.25876	0.0669685	0.24997
1810043G02Rik	-0.157641	0.505899	0.783798	-0.396071	0.0655814	0.246861
1810044D09Rik	-1.07493	0.0230269	0.147141	-1.33762	0.00334349	0.0308045
1810055G02Rik	-0.0373232	0.880915	0.960385	-0.165506	0.462471	0.710147
1810058I24Rik	-0.495931	0.049393	0.235251	-0.336624	0.138681	0.379153
1810059H22Rik	-0.342291	0.349217	0.668357	-1.12108	0.00237006	0.0234052
1810062G17Rik	-1.42957	0.0399893	0.208274	-0.617101	0.331645	0.601285
1810062O18Rik	1.24032	0.00597314	0.058227	0.324811	0.444419	0.695634
2010001A14Rik	-0.672486	0.050506	0.238417	-0.707135	0.0252615	0.134485
2010001K21Rik	0.947794	0.0636066	0.276861	-1.00823	0.0424344	0.187475
2010005H15Rik	2.51722	0.0125673	0.0976229	3.1572	0.0012127	0.0137828
2010007H06Rik	0.807333	0.129803	0.413891	-1.00754	0.0481591	0.203737
2010008C14Rik	0.0922238	0.922806	0.9752	-0.947284	0.230203	0.497736
2010015M23Rik	1.01379	0.0370435	0.198773	0.0935058	0.825499	0.927456
2010016I18Rik	-0.153446	0.83314	0.942909	0.0750866	0.920252	0.970479
2010109I03Rik	1.56686	0.0404384	0.209607	0.923757	0.202112	0.464447
2010110E17Rik	2.32569	0.0167417	0.118961	3.85576	8.06e-05	0.00143346
2010111I01Rik	0.733175	0.0136751	0.103633	-0.0885527	0.740284	0.884963
2010204K13Rik	-0.635783	0.0241543	0.151783	-0.766259	0.00302475	0.0286115
2010300C02Rik	-0.191592	0.674199	0.874092	-0.325939	0.427312	0.683064
2010300F17Rik	-1.5333	0.0210067	0.138476	-1.09175	0.171052	0.423608
2010308F09Rik	-0.158277	0.807985	0.933976	-1.19865	0.157113	0.406193
2010315B03Rik	-0.560637	0.0796368	0.316464	-0.147251	0.610303	0.811593
2010320M18Rik	-0.596952	0.0212133	0.139504	-0.952392	6.68e-05	0.00122473
2010320O07Rik	0.68878	0.28186	0.607546	-0.404056	0.480499	0.725018
2200002D01Rik	-0.807849	0.0525385	0.244698	-0.0324303	0.941452	0.979192
2210008F06Rik	-0.05527	0.8778	0.95881	0.260077	0.428199	0.683444
2210011C24Rik	-1.49245	0.000119864	0.00286916	-0.710579	0.0430296	0.188887
2210016F16Rik	-0.138193	0.553201	0.813018	-0.0189621	0.928326	0.974079
2210016L21Rik	0.0744235	0.753986	0.910697	-0.31751	0.139758	0.380961
2210406H18Rik	0.528007	0.484934	0.769089	0.725482	0.296527	0.568024
2210406O10Rik	0.0699699	0.868085	0.95587	-0.371875	0.340257	0.608939
2210408F21Rik	-0.0548435	0.838499	0.94529	0.0657104	0.788754	0.910819
2210408I21Rik	-0.266464	0.341864	0.662821	0.00932289	0.970935	0.990902
2210411M09Rik	-0.679298	0.384428	0.697341	-0.397778	0.655183	0.839679
2300009A05Rik	-0.251556	0.391851	0.703416	-0.184502	0.493515	0.734975
2310001H17Rik	1.46518	0.00700738	0.0651956	1.41081	0.00462095	0.0395098
2310002F09Rik	-1.49289	0.000848279	0.0137579	-1.64919	0.000762671	0.00948219
2310002L09Rik	-0.605834	0.481113	0.766656	-1.0757	0.0879904	0.291633
2310009A05Rik	0.093433	0.756679	0.91173	-0.0851931	0.760349	0.895002
2310009B15Rik	-0.555929	0.0853405	0.329871	-0.546377	0.0645922	0.244524
2310010J17Rik	-0.104358	0.765777	0.915138	-0.621669	0.0549951	0.221718
2310011J03Rik	0.0285911	0.901525	0.967326	-0.147765	0.479301	0.724091
2310014F06Rik	0.42081	0.531112	0.800413	0.113995	0.858066	0.943247
2310015A10Rik	-0.621143	0.0196415	0.131926	-0.455317	0.0588247	0.230744
2310015D24Rik	-0.505683	0.851357	0.949907	-1.40204	0.0878982	0.29151
2310016G11Rik	0.0969958	0.879242	0.959544	-0.697881	0.172003	0.425189
2310022A10Rik	0.0398358	0.880769	0.960272	0.2054	0.391695	0.656983
2310022B05Rik	-1.0506	6.38e-05	0.00169293	-1.31683	2e-08	7.21e-07
2310026I22Rik	-0.240775	0.708782	0.890442	-1.79939	0.0173904	0.103183
2310026L22Rik	0.857271	0.0636022	0.276861	-0.0990799	0.821112	0.925752
2310030G06Rik	-0.802682	0.0189524	0.129122	-0.462427	0.150119	0.396899
2310031A07Rik	-0.064683	0.934041	0.980122	1.08097	0.143992	0.387958
2310033P09Rik	-0.143693	0.57945	0.828056	-0.246386	0.298594	0.569811
2310034G01Rik	-0.850833	0.0433608	0.218349	-0.668364	0.120468	0.349631
2310034O05Rik	-4.48429	6.81e-05	0.00179242	-1.62172	0.0856269	0.287541
2310039H08Rik	-0.282766	0.339156	0.66019	-0.549457	0.0430005	0.188887
2310040G07Rik	-0.965911	0.177429	0.488718	-1.30911	0.0708172	0.25729
2310040G24Rik	0.31108	0.365656	0.68254	-0.890356	0.00708496	0.0538882
2310043M15Rik	1.47682	0.0273969	0.163992	1.99554	0.00142424	0.0157151
2310043P16Rik	2.87844	1.81e-07	9.24e-06	2.72112	1.66e-07	5.33e-06
2310047D07Rik	-0.485898	0.370719	0.686106	0.528131	0.418371	0.677143
2310057M21Rik	-0.288052	0.20954	0.529678	-0.0149982	0.942116	0.979432
2310058D17Rik	-0.0728462	0.813928	0.935883	-0.119071	0.67288	0.850399
2310061I04Rik	-0.210661	0.355939	0.674575	-0.1765	0.391217	0.656526
2310065F04Rik	0.267361	0.719114	0.895405	-0.0466895	0.928513	0.974138
2310068J16Rik	-0.312663	0.560835	0.817353	-1.0584	0.0460292	0.197459
2310074N15Rik	-0.0485953	0.91604	0.97299	-0.600793	0.215617	0.480002
2410002F23Rik	-0.387615	0.106801	0.374639	-0.214875	0.32163	0.592508
2410004B18Rik	-0.0636136	0.782868	0.922557	-0.105888	0.610911	0.812064
2410004I01Rik	0.0921112	0.847921	0.948824	-1.01436	0.0490622	0.206315
2410004P03Rik	1.11899	0.036207	0.195857	-0.956823	0.0443673	0.192773
2410006H16Rik	-0.531539	0.151909	0.451143	0.416115	0.208765	0.472758
2410015M20Rik	-0.330226	0.233418	0.5566	-0.698277	0.00535256	0.0440419
2410018L13Rik	-0.752719	0.37951	0.693024	-2.40968	0.0164062	0.0993451
2410021H03Rik	0.33386	0.563686	0.819039	0.691149	0.232496	0.500321
2410022M11Rik	0.206724	0.513411	0.788853	-0.591955	0.0380979	0.175503
2410080I02Rik	-0.0606628	0.933757	0.980021	-0.567508	0.430835	0.685523
2410124H12Rik	3.3804	0.00279465	0.0335915	-0.668062	0.416155	0.675412
2410131K14Rik	-0.00523618	0.98229	0.996919	0.141559	0.505342	0.743858
2500002B13Rik	0.464664	0.204983	0.524162	0.427061	0.245771	0.515723
2500004C02Rik	-0.0426449	0.88309	0.961077	-0.360288	0.173221	0.426474
2510002D24Rik	-0.396688	0.10207	0.364986	-0.795811	0.000346844	0.00492752
2510009E07Rik	0.203116	0.444203	0.741529	0.171745	0.470532	0.716997
2510016D11Rik	-0.24626	0.523462	0.795346	-0.642922	0.0898699	0.29533
2510017J16Rik	-1.553	0.00551152	0.0551633	0.519154	0.438173	0.690841
2510039O18Rik	-0.103436	0.642714	0.860305	0.224222	0.265122	0.536701
2510046G10Rik	-1.0148	0.0656455	0.281718	0.0294866	0.958673	0.986775
2600006K01Rik	-0.916309	0.0383331	0.202673	-1.2292	0.00829936	0.0607417
2600014E21Rik	0.00375583	0.997525	1	-1.29768	0.0127632	0.0828849
2610001J05Rik	-0.285283	0.261842	0.586259	-0.683506	0.00314583	0.0294857
2610002M06Rik	0.174807	0.470815	0.759812	-0.14754	0.501019	0.740716
2610005L07Rik	0.0793152	0.827933	0.941923	0.0136203	0.968469	0.990174
2610008E11Rik	0.0242586	0.926037	0.976541	-0.125644	0.594302	0.801371
2610017A05Rik	2.15649	0.0179832	0.124571	-1.39698	0.0687253	0.252815
2610020C07Rik	0.306547	0.444565	0.741782	-0.202482	0.596871	0.80337
2610021A01Rik	0.319129	0.184788	0.497676	0.203738	0.352504	0.620564
2610027K06Rik	-1.11993	0.181935	0.49442	2.41724	0.0420342	0.186389
2610028E06Rik	-0.0982027	0.857512	0.952075	0.319512	0.561862	0.781713
2610028H24Rik	0.99985	0.289736	0.613557	-0.567266	0.531623	0.760293
2610035D17Rik	-0.135106	0.563484	0.818884	-0.111044	0.600161	0.805396
2610035F20Rik	1.99942	0.00405827	0.0441898	0.488919	0.425224	0.682173
2610037D02Rik	0.166624	0.687467	0.88073	-0.137489	0.711034	0.870658
2610042L04Rik	1.24617	0.0144383	0.107591	0.858563	0.126612	0.359657
2610044O15Rik8	-0.154799	0.532602	0.801311	-0.412029	0.0675563	0.250829
2610203C22Rik	0.0131566	0.978641	0.995895	-1.34981	0.00607593	0.0481867
2610300M13Rik	-0.522563	0.447469	0.744453	0.671283	0.302792	0.57424
2610301B20Rik	0.00410916	0.986722	0.998268	-0.239191	0.285659	0.555959
2610306M01Rik	-0.19108	0.470798	0.759812	-0.411717	0.0879435	0.291617
2610307P16Rik	-0.64115	0.282006	0.60766	0.0657436	0.917668	0.969305
2610316D01Rik	-0.860891	0.00939055	0.0802292	-0.603882	0.0455375	0.196058
2610318N02Rik	-1.70813	6.11e-05	0.00163302	-1.0322	0.0106264	0.072737
2610507B11Rik	0.186916	0.3936	0.704165	0.0641509	0.745011	0.887134
2610507I01Rik	-0.125421	0.631457	0.85536	-0.55736	0.0210567	0.118364
2610524H06Rik	-0.00993815	0.970187	0.992633	-0.359195	0.135897	0.375108
2610528A11Rik	-1.26069	0.0235378	0.149367	-0.467884	0.296373	0.567918
2700012I20Rik	0.071595	0.90336	0.968	0.290141	0.59733	0.803431
2700029L08Rik	1.24691	0.102915	0.36657	-0.206941	0.751218	0.890308
2700033N17Rik	-0.930695	0.0486033	0.232881	-0.561461	0.14185	0.384645
2700038G22Rik	-0.409751	0.399008	0.708406	-1.37759	0.0031769	0.0296985
2700046A07Rik	-0.94277	0.0967038	0.35342	-0.990684	0.0420002	0.186389
2700046G09Rik	0.0290931	0.930342	0.978171	0.142129	0.650353	0.836662
2700049A03Rik	0.189554	0.473865	0.761991	-0.0461109	0.848826	0.939117
2700062C07Rik	-0.0962159	0.692524	0.882757	-0.0729742	0.742359	0.886086
2700069I18Rik	-0.278523	0.564506	0.819427	-0.449905	0.346076	0.61456
2700081O15Rik	-0.256605	0.278389	0.603795	-0.750853	0.000466016	0.00622455
2700097O09Rik	-0.0115609	0.968217	0.992162	-0.165225	0.537226	0.763988
2700099C18Rik	-0.24316	0.491326	0.773152	-0.364147	0.280837	0.551925
2810001G20Rik	-0.245635	0.32661	0.649546	-0.523581	0.0216233	0.120698
2810002D19Rik	0.190452	0.600766	0.839907	-0.300734	0.400172	0.664119
2810004N23Rik	-0.359574	0.123096	0.403212	-0.00155158	0.994135	0.999586
2810006K23Rik	0.0418633	0.888018	0.962617	-0.424592	0.117521	0.345031
2810013P06Rik	-0.09389	0.700505	0.886568	-0.151773	0.489367	0.732019
2810021J22Rik	-0.0815462	0.740228	0.904558	-0.218786	0.330598	0.60041
2810025M15Rik	-0.26944	0.318888	0.642344	-0.340433	0.16351	0.41468
2810029C07Rik	-0.266788	0.348534	0.667838	-0.32692	0.20313	0.465808
2810030D12Rik	0.149132	0.83474	0.943645	-1.29638	0.0842392	0.284961
2810032G03Rik	0.0438518	0.868621	0.955884	0.127602	0.596922	0.80337
2810039B14Rik	-0.133561	0.642358	0.860265	-0.292631	0.271282	0.543135
2810049E08Rik	0.817897	0.0359996	0.195369	-0.169843	0.634998	0.827303
2810402E24Rik	-0.224032	0.508177	0.785718	-0.168881	0.575515	0.790855
2810403D21Rik	-0.296897	0.538986	0.806054	-0.0175004	0.968391	0.990174
2810405F17Rik	0.84046	0.0425074	0.215803	-0.016962	0.965902	0.989059
2810407A14Rik	-0.481044	0.261714	0.586259	-2.5996	5.57e-10	2.52e-08
2810408A11Rik	-1.54034	0.00714339	0.0660867	-1.99627	0.000446425	0.00601691
2810408I11Rik	1.22408	0.13781	0.427758	-1.16881	0.0621026	0.238839
2810410L24Rik	-0.837451	0.0113657	0.0913387	-1.01268	0.000749666	0.0093428
2810414N06Rik	-0.434934	0.195586	0.511974	-0.312492	0.326415	0.596565
2810428J06Rik	0.432862	0.488051	0.770877	0.418949	0.456815	0.70578
2810429I04Rik	-0.718826	0.0187784	0.128198	-0.725329	0.0128157	0.0830328
2810430I11Rik	0.209591	0.751662	0.909774	-1.72285	0.00643619	0.0501427
2810433D01Rik	-1.48335	0.118047	0.39478	-1.8395	0.0260447	0.13741
2810442N19Rik	-0.643104	0.296987	0.61987	-0.522342	0.61343	0.813717
2810454H06Rik	-0.899945	0.0642592	0.277864	0.00780497	0.985877	0.99756
2810455O05Rik	0.568617	0.0971333	0.354318	-0.0554147	0.852892	0.940947
2810457G06Rik	-0.106655	0.887812	0.962617	-2.55325	0.0299168	0.150446
2810459M11Rik	0.00841647	0.973522	0.994327	-1.42097	2.26e-09	9.36e-08
2810468N07Rik	-0.981144	5.33e-05	0.00144335	-0.643144	0.00304184	0.0287124
2810471M01Rik	-1.33519	0.00291407	0.0346538	-3.77676	0.000717645	0.00902431
2900005J15Rik	-0.519758	0.193502	0.510052	-0.00189587	0.995672	1
2900009J06Rik	0.969677	0.0891834	0.337557	-0.352296	0.541295	0.766371
2900011O08Rik	-0.0773548	0.784695	0.922761	-0.295841	0.247708	0.517983
2900026A02Rik	-0.410507	0.121143	0.40015	-0.17798	0.450694	0.70093
2900027M19Rik	-1.31808	0.120758	0.399509	2.9873	0.0835939	0.283681
2900040C04Rik	-3.35199	0.00203253	0.0267644	-2.8705	0.0122661	0.0807602
2900041M22Rik	-0.141163	0.716227	0.894353	-0.0381759	0.920185	0.970479
2900045O20Rik	-0.14817	0.730997	0.900633	-0.799633	0.0787994	0.273405
2900052L18Rik	-0.2931	0.344272	0.665111	-0.88944	0.00230944	0.0230151
2900052N01Rik	-0.753973	0.176532	0.487799	-1.05346	0.0286528	0.14583
2900055J20Rik	-0.375213	0.317635	0.641309	-0.327614	0.334	0.602908
2900060N12Rik	0.55276	0.190827	0.506327	-0.666545	0.0797934	0.275984
2900064F13Rik	0.49562	0.230518	0.553089	0.62336	0.0998701	0.313743
2900072N19Rik	0.167641	0.686615	0.88073	-0.24339	0.524715	0.755737
2900076A07Rik	-0.0944211	0.818916	0.938178	-0.41776	0.271765	0.543389
2900078I11Rik	1.96286	0.176219	0.487536	-1.86484	0.239868	0.50888
2900079G21Rik	0.0557328	0.866705	0.955622	-0.636139	0.0303424	0.15191
2900089D17Rik	-1.08576	0.0502496	0.237709	-1.72502	0.00675457	0.0519455
2900093K20Rik	0.382982	0.323656	0.646626	-0.279295	0.426624	0.683039
2900097C17Rik	-0.0458481	0.855306	0.951225	-0.280077	0.216203	0.480494
3000002C10Rik	-0.241766	0.477177	0.763983	-0.384141	0.211304	0.47578
3010001F23Rik	-0.578216	0.198874	0.516546	-0.597866	0.156822	0.406017
3010003L21Rik	-0.817365	0.206038	0.52509	1.84406	0.019238	0.111109
3110001I22Rik	0.577703	0.0774649	0.311435	1.13842	0.000128902	0.00213877
3110006O06Rik	0.233379	0.7471	0.907509	-1.18409	0.12836	0.36232
3110009E18Rik	0.18186	0.653372	0.864738	-0.424749	0.281037	0.552015
3110009M11Rik	1.88355	0.0339004	0.1868	-0.3929	0.582404	0.794771
3110021N24Rik	-0.474663	0.306624	0.629686	0.857639	0.0523518	0.215077
3110039M20Rik	-0.956178	0.130296	0.414751	-1.01059	0.0568763	0.225816
3110040N11Rik	-0.196441	0.457485	0.751682	-0.548679	0.0249399	0.133537
3110045C21Rik	-0.379622	0.341697	0.662708	0.00272062	0.994349	0.999586
3110053B16Rik	0.262497	0.731496	0.900831	-1.11936	0.139708	0.380938
3110056K07Rik	0.361427	0.176909	0.488189	-0.331052	0.17995	0.435975
3110067C02Rik	0.435222	0.588555	0.833732	0.417822	0.553908	0.776101
3110070M22Rik	-0.382639	0.360315	0.678635	-0.253659	0.535988	0.76292
3110082I17Rik	-0.187552	0.505908	0.783798	-0.350533	0.176844	0.431587
3110082J24Rik	-0.492599	0.172036	0.48126	-1.1744	0.00151816	0.0165131
3110083C13Rik	-0.782503	0.0723278	0.299295	-0.664828	0.160913	0.410611
3110099E03Rik	-1.40866	0.151613	0.450382	-0.765254	0.191009	0.450043
3222401L13Rik	0.16691	0.599093	0.838738	-0.216954	0.453637	0.70276
3300002A11Rik	0.106241	0.918375	0.973888	-2.71669	0.00648577	0.0504693
3300002I08Rik	0.513565	0.148005	0.44425	-0.0861233	0.788884	0.910896
3300002P13Rik	-0.199508	0.408972	0.715798	-0.0520942	0.81462	0.923138
3300005D01Rik	-1.98797	7.35e-05	0.00191648	-1.6833	0.00242401	0.0238482
3425401B19Rik	-0.00262613	0.994568	1	-0.222307	0.553606	0.775898
3632454L22Rik	0.295652	0.41546	0.720458	-0.0666455	0.84425	0.93684
3732407C23Rik	-1.0855	0.0950928	0.350211	0.475685	0.537772	0.764227
3830403N18Rik	-1.09945	0.0775808	0.311777	1.91724	0.0288698	0.146601
3830406C13Rik	-0.243848	0.372028	0.68717	-0.106314	0.668216	0.847528
3830408C21Rik	-0.48235	0.113209	0.386364	-0.666553	0.0214436	0.119965
3930402G23Rik	-0.558626	0.283036	0.608847	2.68211	3.74e-11	1.92e-09
4430402I18Rik	-0.378474	0.241161	0.566173	-0.0366949	0.903971	0.963831
4631405J19Rik	0.658395	0.430478	0.731399	-1.25111	0.147929	0.393493
4632404H12Rik	0.394336	0.118003	0.394713	-0.100269	0.658476	0.841338
4632404M16Rik	1.861	0.0429595	0.217013	0.0757447	0.936793	0.977362
4632411P08Rik	-0.77657	0.15263	0.452021	-0.276768	0.553936	0.776101
4632415L05Rik	0.168251	0.461245	0.753978	-0.192867	0.350727	0.618898
4632418H02Rik	1.62843	0.0949488	0.349934	0.0296651	0.982755	0.996453
4632427E13Rik	-0.192229	0.609862	0.844479	0.446765	0.204386	0.46744
4632428C04Rik	-1.0673	0.00259315	0.0319336	-0.28795	0.384198	0.649656
4633401B06Rik	-1.4673	0.0794547	0.316021	0.665839	0.612966	0.813294
4731419I09Rik	0.402119	0.638744	0.858688	-0.957578	0.340547	0.609361
4732414G09Rik	-0.435299	0.391678	0.703386	0.0384555	0.937066	0.97751
4732416N19Rik	0.572249	0.215644	0.537234	-0.16998	0.679338	0.853923
4732419C18Rik	-1.80683	0.00135914	0.0197616	0.989791	0.0662838	0.248545
4732440D04Rik	0.65225	0.0906962	0.340824	0.418782	0.241251	0.510339
4732463B04Rik	0.165311	0.758288	0.911918	-0.316663	0.555135	0.777293
4732471J01Rik	0.0461302	0.88313	0.961077	-0.420505	0.163781	0.415037
4732487G21Rik	-0.726547	0.0454663	0.224341	-0.0153455	0.963567	0.988531
4732491K20Rik	-0.43255	0.123434	0.403847	-0.431065	0.0954077	0.305833
4732496C06Rik	-0.0571761	0.873888	0.957582	0.173065	0.621061	0.818528
4831440E17Rik	-0.947647	0.0646713	0.278823	0.12546	0.828929	0.929527
4833403J16Rik	1.77742	0.157491	0.460132	2.01714	0.0326611	0.159311
4833407H14Rik	0.633023	0.32206	0.645594	2.09728	0.000139247	0.00227657
4833411C07Rik	0.119823	0.821817	0.939623	1.80299	0.00026534	0.00395969
4833412C05Rik	-0.695817	0.214787	0.536484	0.412576	0.384032	0.64959
4833412K13Rik	-0.742684	0.195099	0.511674	0.709624	0.28119	0.552088
4833413G10Rik	0.124352	0.726474	0.898994	-0.281001	0.402398	0.66539
4833415N18Rik	-0.204205	0.71434	0.893495	-0.975526	0.0747087	0.266073
4833417C18Rik	0.093232	0.863533	0.954381	-0.635768	0.27052	0.542522
4833418N02Rik	-0.277579	0.548008	0.810194	-0.445172	0.310828	0.582145
4833420G17Rik	0.0986135	0.707341	0.889845	-0.00160026	0.994593	0.999696
4833422C13Rik	-0.150064	0.57358	0.825105	-0.211741	0.388243	0.653697
4833422M21Rik	-0.258852	0.63167	0.855582	-1.16018	0.061125	0.236751
4833423E24Rik	-0.456333	0.305459	0.628622	-2.74429	0.000317053	0.00459214
4833427G06Rik	0.335488	0.607409	0.843402	-0.183223	0.779033	0.904787
4833439L19Rik	-0.0306599	0.887537	0.962617	-0.170753	0.382374	0.648224
4833445I07Rik	-0.15967	0.626773	0.852345	-0.644162	0.0359619	0.168975
4921504A21Rik	0.201737	0.63708	0.857987	0.0159327	0.969211	0.990231
4921507P07Rik	-0.0856683	0.81504	0.936601	0.120723	0.727355	0.879364
4921508D12Rik	3.92092	0.000186613	0.00408192	0.797779	0.591917	0.799812
4921513H07Rik	0.498431	0.515905	0.790647	-2.06379	0.00479389	0.040517
4921514A10Rik	1.06623	0.130448	0.414824	-1.53898	0.0174497	0.103425
4921522P10Rik	-0.864629	0.114793	0.388946	0.354176	0.545114	0.769223
4921524J17Rik	0.14924	0.612185	0.845668	0.339355	0.208906	0.472872
4921525O09Rik	-1.7812	0.00487375	0.0506729	0.0844311	0.897209	0.960887
4921529L05Rik	0.105219	0.899611	0.966207	2.84455	0.0100231	0.0698863
4921531C22Rik	0.258366	0.435477	0.734531	0.169327	0.572879	0.789367
4921536K21Rik	-0.204938	0.674209	0.874092	0.0105144	0.981781	0.99632
4921539H07Rik	-0.668082	0.284588	0.609426	0.0371608	0.950275	0.982842
4930402H24Rik	-0.231486	0.309657	0.63272	-0.370202	0.0700569	0.255484
4930403P22Rik	0.600005	0.651156	0.864088	-1.60514	0.143333	0.386929
4930404I05Rik	-0.543067	0.274354	0.59935	0.707261	0.174373	0.428102
4930404N11Rik	0.460981	0.478905	0.764769	0.798697	0.19583	0.456044
4930405A21Rik	0.364501	0.420144	0.723677	0.287141	0.533928	0.761588
4930407I10Rik	1.61107	0.0607973	0.268879	2.86325	0.999753	1
4930412C18Rik	-0.169871	0.715276	0.893899	-0.720085	0.0964819	0.308039
4930412F12Rik	2.14755	0.000713904	0.012023	0.117557	0.816573	0.923883
4930412L05Rik	-0.335157	0.65507	0.864992	-0.953158	0.186575	0.443887
4930412M03Rik	0.746143	0.462205	0.754618	-0.371547	0.666023	0.845918
4930412O13Rik	-1.52379	0.068492	0.289374	-6.1459	0.00041088	0.00564341
4930413G21Rik	0.499587	0.164092	0.470159	-0.0660892	0.837808	0.934293
4930415O20Rik	-1.30658	0.0746339	0.305498	-0.168167	0.82212	0.925782
4930417H01Rik	-0.14225	0.848863	0.948926	1.22273	0.176726	0.431529
4930417O13Rik	-2.23677	0.088146	0.335646	0.621138	0.577863	0.792521
4930422M22Rik	-0.206274	0.698382	0.885073	0.303737	0.554525	0.77667
4930423D22Rik	0.301086	0.556212	0.814603	0.602594	0.272191	0.543823
4930426D05Rik	-0.785218	0.0709155	0.295891	-0.831835	0.054503	0.22067
4930426I24Rik	-0.751165	0.247555	0.572205	0.505766	0.40716	0.66945
4930426L09Rik	0.625825	0.140721	0.43275	1.03398	0.0111885	0.0754899
4930429F24Rik	0.0797559	0.87856	0.959298	-0.198627	0.663168	0.844263
4930429H19Rik	-0.535698	0.240419	0.565355	-2.54199	1.15e-05	0.000259124
4930429P21Rik	0.996208	0.149711	0.44711	-0.0871879	0.860912	0.9442
4930430E12Rik	4.8961	1.55e-07	7.99e-06	6.88557	3.8e-08	1.32e-06
4930430F08Rik	-0.146157	0.543157	0.807736	-0.320751	0.147037	0.39261
4930431P19Rik	-0.0344299	0.92271	0.9752	-0.357989	0.276503	0.547733
4930432E11Rik	-1.33956	0.0610943	0.269861	-1.86631	0.00633399	0.0495645
4930432K21Rik	0.0411708	0.889726	0.963079	-0.474547	0.0850421	0.286419
4930438A08Rik	0.258189	0.679152	0.876677	1.72553	0.00271214	0.0261078
4930439D14Rik	0.883659	0.450776	0.747544	0.0919905	0.870693	0.948314
4930444F02Rik	2.52485	0.126186	0.408809	-1.16167	0.397122	0.66186
4930444P10Rik	-0.630357	0.267575	0.592942	0.0465309	0.938359	0.978104
4930447C04Rik	-0.431845	0.285534	0.610222	1.64364	4.98e-05	0.000952494
4930447F24Rik	0.769218	0.360209	0.678635	0.339842	0.619595	0.817572
4930447K03Rik	-1.72505	0.0317025	0.17938	-0.902496	0.248944	0.519283
4930447M23Rik	-0.259766	0.50787	0.785529	-0.471886	0.17909	0.434561
4930447N08Rik	-1.49106	0.0454767	0.224341	0.128479	0.83957	0.93504
4930448E22Rik	-0.454493	0.353499	0.672118	-0.822442	0.1292	0.363369
4930451G09Rik	-0.478563	0.116873	0.392796	-0.0282558	0.91982	0.970352
4930452B06Rik	-0.628284	0.0323309	0.181693	-0.183659	0.488993	0.73171
4930452G13Rik	-1.47489	0.000371148	0.00720144	-0.281972	0.481921	0.726147
4930453N24Rik	0.653747	0.0188525	0.12856	0.767859	0.002257	0.0226339
4930455C13Rik	-0.847167	0.277391	0.602785	0.919669	0.460324	0.708766
4930455G09Rik	0.178477	0.75631	0.911581	0.582812	0.267478	0.539279
4930455M05Rik	-0.304477	0.660209	0.867442	-1.83934	0.0286159	0.145763
4930456G14Rik	-0.333548	0.464011	0.755376	-1.08964	0.0156449	0.0961202
4930458D05Rik	-0.81067	0.0403838	0.209471	0.0470604	0.900335	0.962339
4930461C15Rik	-1.74583	0.0122407	0.0961899	-0.586563	0.407622	0.669655
4930466K18Rik	0.933999	0.00257982	0.031814	0.377008	0.186848	0.444217
4930467K11Rik	0.477755	0.605626	0.842471	2.38242	0.0444723	0.193017
4930470P17Rik	1.30775	0.0963558	0.352725	-3.0324	0.00109306	0.0127341
4930471C04Rik	0.924754	0.271463	0.596231	0.520137	0.474727	0.720784
4930473A02Rik	0.174167	0.680761	0.877974	-0.00178651	0.996148	1
4930479D17Rik	0.688725	0.118265	0.395333	0.269411	0.513976	0.748547
4930480K23Rik	-0.1725	0.508288	0.78574	-0.0765935	0.745269	0.887164
4930481A15Rik	-0.156341	0.65362	0.864891	0.234427	0.452116	0.701846
4930481B07Rik	-0.279294	0.4693	0.758988	0.583718	0.209316	0.473382
4930483O08Rik	-2.49711	0.00627921	0.0604177	-1.03154	0.262555	0.533932
4930488L21Rik	0.28527	0.430645	0.731399	-0.0558546	0.87061	0.948289
4930500F10Rik	-0.110694	0.892529	0.964469	-1.46826	0.054091	0.219639
4930500L23Rik	0.808772	0.413779	0.719082	-0.149782	0.918188	0.96938
4930502E18Rik	-1.12348	0.0594353	0.265368	-0.192387	0.730812	0.880893
4930503E24Rik	-0.729012	0.57993	0.828231	-0.351666	0.656418	0.840199
4930503L19Rik	0.0518881	0.859158	0.952568	0.394261	0.137812	0.377869
4930505A04Rik	0.155406	0.810582	0.934584	0.149306	0.817724	0.924225
4930506C21Rik	-0.372094	0.36126	0.679328	-1.15168	0.00330761	0.0305548
4930507D05Rik	-0.298532	0.530117	0.79967	-0.236354	0.602893	0.806929
4930509G22Rik	0.791675	0.191099	0.506719	2.03364	0.000540065	0.00705338
4930511M06Rik	-0.430107	0.476168	0.763602	0.820768	0.216429	0.480596
4930512B01Rik	0.222247	0.691019	0.882038	-0.742038	0.145277	0.389697
4930512H18Rik	4.11425	8.39e-06	0.000298481	2.88239	0.00064885	0.00827571
4930513N10Rik	-0.0337436	0.941465	0.983017	0.0978035	0.831101	0.930748
4930515G01Rik	-0.498588	0.391771	0.703386	-0.932057	0.209459	0.473562
4930516B21Rik	-0.332651	0.227233	0.549236	-0.354053	0.172336	0.425605
4930517E14Rik	0.169001	0.724665	0.898114	0.251878	0.559133	0.779908
4930517J16Rik	-1.38858	0.0192737	0.130188	-1.13198	0.116162	0.342602
4930518I15Rik	0.474808	0.389092	0.701767	-0.284929	0.636167	0.828233
4930519F09Rik	3.15293	0.0100809	0.0841318	-0.959329	0.31259	0.583946
4930519F16Rik	-0.358474	0.549072	0.810471	-0.837925	0.136609	0.376141
4930519K11Rik	1.18907	0.00498647	0.0514378	0.437136	0.254576	0.524972
4930520O04Rik	-0.583391	0.193389	0.510052	-0.45622	0.316886	0.588062
4930522L14Rik	-0.879985	0.00767312	0.0693024	-0.359582	0.250888	0.520804
4930523C07Rik	0.0680444	0.800248	0.930346	0.626039	0.0104916	0.0721839
4930524B15Rik	-1.76255	0.00826245	0.0734283	-0.00888643	0.984726	0.997121
4930524J08Rik	0.650218	0.255681	0.580238	-0.849971	0.142644	0.385995
4930524O07Rik	0.253603	0.74162	0.904952	0.551043	0.425946	0.682804
4930525G20Rik	0.072538	0.843082	0.947151	0.37297	0.268021	0.539741
4930526A20Rik	0.0793972	0.914329	0.972513	0.438171	0.518993	0.751373
4930526F13Rik	-3.09312	0.113314	0.386533	1.48888	0.0735132	0.263484
4930532G15Rik	-1.23793	0.169167	0.476539	-0.272692	0.708289	0.869454
4930534D22Rik	-0.235347	0.798231	0.929224	-1.5961	0.0886014	0.292842
4930539E08Rik	0.991509	0.00399825	0.0437496	-0.134464	0.671252	0.849738
4930539J05Rik	0.481499	0.27715	0.60251	0.214585	0.60484	0.807985
4930539M17Rik	-1.91571	0.0478414	0.230367	-0.166494	0.869673	0.948079
4930544F09Rik	0.75574	0.505137	0.783331	-1.90108	0.150561	0.397546
4930544I03Rik	0.848431	0.455989	0.750846	2.73656	0.0491686	0.206568
4930546K05Rik	0.433065	0.542195	0.807099	0.049137	0.961251	0.987597
4930547M16Rik	-0.816114	0.114314	0.388256	-0.0930198	0.849008	0.939137
4930550C14Rik	0.295262	0.520973	0.793692	-0.508492	0.226619	0.49372
4930552P12Rik	1.42889	0.0533122	0.246986	-0.00571142	0.992564	0.999586
4930553P18Rik	-0.0176344	0.963378	0.990685	-0.0100494	0.97826	0.994431
4930555F03Rik	-0.388215	0.538063	0.805292	-6.52966	0.00205566	0.0209822
4930556H04Rik	0.105527	0.911755	0.971342	-1.78163	0.01757	0.10384
4930556I23Rik	-2.22297	0.0383601	0.202747	-0.409883	0.55955	0.780184
4930556J02Rik	-1.3383	0.0210398	0.138567	0.911167	0.224537	0.49052
4930556M19Rik	-1.21748	0.0178898	0.124078	-0.885514	0.0660509	0.248044
4930557K07Rik	-0.0240351	0.973653	0.994353	0.832145	0.225283	0.491602
4930562C15Rik	0.74646	0.364558	0.681768	0.267946	0.65475	0.839455
4930563E18Rik	-0.669567	0.435761	0.734589	-2.34999	0.0150536	0.0935164
4930563E22Rik	-0.199535	0.542794	0.807663	-0.72479	0.0254646	0.135212
4930565N06Rik	-0.0258609	0.974633	0.994473	-0.285558	0.700583	0.864856
4930568A12Rik	0.472015	0.598093	0.838306	0.539222	0.580441	0.793523
4930568G15Rik	-2.21765	0.000223375	0.00476926	0.414516	0.692547	0.861126
4930570G19Rik	0.721785	0.0259076	0.15849	-0.324371	0.270861	0.542772
4930572G02Rik	-0.276737	0.751386	0.909774	0.812603	0.301366	0.572727
4930577N17Rik	-1.1975	0.00343721	0.039265	-0.491915	0.242802	0.512331
4930578C19Rik	-0.987925	0.0133832	0.102123	-1.64251	0.000144374	0.00235007
4930578M01Rik	0.12193	0.694312	0.883593	-0.0191329	0.945266	0.98125
4930579G18Rik	0.535878	0.236887	0.561035	0.237408	0.56211	0.781837
4930579G24Rik	-1.05315	0.00928144	0.0796072	-0.257591	0.485772	0.729229
4930579K19Rik	-0.102591	0.841593	0.946533	-0.517832	0.296339	0.567918
4930581F22Rik	-0.650497	0.0307317	0.176203	-0.182772	0.512685	0.747864
4930590J08Rik	-0.0901074	0.783203	0.92263	-0.211908	0.507652	0.745098
4930592C13Rik	0.209923	0.761616	0.913293	1.09575	0.155958	0.40486
4930594M22Rik	0.520904	0.296438	0.61938	-0.138472	0.753771	0.891677
4930597O21Rik	0.913335	0.245207	0.569488	-0.445392	0.449049	0.699597
4930598N05Rik	-1.13423	0.0621025	0.272536	0.607554	0.39902	0.663587
4930599N23Rik	3.15388	9.42e-07	4.09e-05	1.71768	0.00260491	0.0252607
4931403G20Rik	-3.07392	0.00571093	0.0565096	-0.0525077	0.942896	0.979929
4931406C07Rik	-0.0347146	0.89642	0.965074	-0.862742	0.000387594	0.00539157
4931406P16Rik	-0.0922044	0.698293	0.885073	0.234748	0.272874	0.544376
4931413K12Rik	-0.116095	0.869462	0.955916	1.08947	0.154821	0.403221
4931414P19Rik	0.170602	0.573475	0.825008	-0.0992476	0.722265	0.876584
4931415C17Rik	0.0246588	0.945882	0.984223	0.0108196	0.97364	0.992347
4931422A03Rik	0.497968	0.352	0.670809	0.628902	0.298879	0.570208
4931423N10Rik	-0.308685	0.651069	0.864088	-0.206618	0.794121	0.914275
4931428F04Rik	-0.178584	0.491237	0.773152	-0.248493	0.289863	0.560868
4931440F15Rik	-0.091264	0.859031	0.952521	-0.101508	0.813805	0.92275
4931440P22Rik	-0.192987	0.628729	0.853788	0.310631	0.36573	0.632971
4932422M17Rik	0.907183	0.0404787	0.209658	-0.353024	0.464067	0.711765
4932431P20Rik	1.27766	0.216833	0.538479	-0.547253	0.555417	0.777409
4932435O22Rik	-0.536102	0.498478	0.778162	-0.970155	0.198789	0.460011
4932438A13Rik	0.469087	0.0801216	0.317882	0.240031	0.318684	0.589935
4932438H23Rik	-0.574454	0.160177	0.464085	-0.85058	0.0374605	0.17357
4932441J04Rik	0.216732	0.498682	0.778245	-0.0846766	0.775674	0.903177
4932442E05Rik	-0.341828	0.654236	0.864992	-1.841	0.00314621	0.0294857
4932443L11Rik	-0.112148	0.876557	0.958159	-0.0213162	0.975905	0.993068
4932702P03Rik	-0.81619	0.0711143	0.296195	-0.550653	0.210256	0.474768
4933400F21Rik	0.777619	0.464022	0.755376	-0.9289	0.372319	0.63932
4933402D24Rik	-0.212587	0.570783	0.823256	-0.12158	0.739935	0.884922
4933404O12Rik	-0.372735	0.161955	0.466703	-0.495214	0.0405445	0.182189
4933405L10Rik	-0.716206	0.251591	0.576117	-0.370409	0.604144	0.807683
4933406B17Rik	-2.30575	0.0023424	0.0296895	-2.2714	0.0119977	0.0794855
4933406C10Rik	-0.356772	0.411405	0.717238	-0.529736	0.222077	0.48729
4933406I18Rik	0.258811	0.625011	0.85155	-0.114857	0.824956	0.927167
4933406J09Rik	3.93587	0.000296058	0.00596739	1.32569	0.232066	0.499829
4933406P04Rik	-0.390466	0.401327	0.709878	0.0118278	0.978754	0.994789
4933407I05Rik	1.68043	0.0762486	0.308881	0.656469	0.359591	0.627108
4933407K13Rik	0.0288228	0.955333	0.987965	1.15712	0.014358	0.0903517
4933407L21Rik	-0.585815	0.0585548	0.262753	-2.32131	3.02e-14	2.09e-12
4933408B17Rik	0.515175	0.328075	0.650307	-0.704667	0.213999	0.478402
4933412E12Rik	2.23981	1.48e-07	7.63e-06	1.69707	7.98e-06	0.000183949
4933412O06Rik	-0.143073	0.743171	0.905672	-0.924463	0.027341	0.14186
4933415A04Rik	1.1846	0.0497193	0.236119	-0.144526	0.771508	0.901716
4933416E14Rik	-0.898106	0.428944	0.730623	-1.96208	0.00716619	0.0544177
4933417C20Rik	0.820875	0.211016	0.531059	-0.0647513	0.92038	0.970529
4933417D19Rik	0.843782	0.231542	0.554414	-1.26193	0.0463569	0.198445
4933417O13Rik	-0.92328	0.284815	0.609572	-3.10277	0.00177048	0.0186604
4933421A08Rik	-0.0404076	0.961486	0.990355	-0.0897007	0.884362	0.954858
4933421O10Rik	-0.0686118	0.780748	0.921665	-0.123429	0.579378	0.793112
4933423P22Rik	-0.186151	0.826169	0.941193	0.18346	0.789053	0.910977
4933424G06Rik	0.0588259	0.908673	0.970491	0.115585	0.833613	0.932206
4933424M12Rik	0.281344	0.645423	0.861993	-0.898829	0.176055	0.430509
4933427D14Rik	0.263716	0.328935	0.650926	-0.0136523	0.955164	0.985092
4933427E11Rik	-0.286436	0.794384	0.927209	0.261014	0.707783	0.869277
4933427G23Rik	-0.235238	0.577014	0.826743	-0.0466493	0.902157	0.962675
4933427I04Rik	-2.03214	0.00639557	0.0611573	-0.0890125	0.909175	0.96615
4933427I22Rik	0.597753	0.43436	0.733558	0.0947606	0.870586	0.948289
4933428G20Rik	-0.932677	0.0108611	0.0888504	-0.526312	0.211811	0.476324
4933428P19Rik	4.72402	0.00380495	0.0421299	4.68572	0.018974	0.110035
4933430I17Rik	-1.39863	0.00770959	0.0695063	-0.619774	0.283455	0.55355
4933431C10Rik	-0.453918	0.497586	0.777484	-1.06861	0.111946	0.334729
4933431E20Rik	-0.61323	0.0231618	0.14775	-0.671604	0.00562028	0.0454474
4933431G14Rik	1.12209	0.147858	0.443893	0.550305	0.460933	0.709088
4933431K14Rik	0.18741	0.520843	0.793692	0.316104	0.235899	0.504001
4933432I03Rik	3.27008	0.00141134	0.0203429	0.168552	0.852904	0.940947
4933433G19Rik	-0.315544	0.520055	0.793386	-0.986422	0.0529063	0.21664
4933434E20Rik	-0.23846	0.270764	0.595938	0.0687783	0.723601	0.877222
4933439C10Rik	0.00521181	0.985103	0.997771	-0.72932	0.00515193	0.0427725
4933439K11Rik	0.184853	0.725803	0.898722	-0.619503	0.249631	0.519897
4933440M02Rik	0.489838	0.639313	0.858932	1.98257	0.0424069	0.187391
4933440N22Rik	0.410943	0.534391	0.802868	0.55503	0.340195	0.608886
5031425E22Rik	0.367318	0.218692	0.539972	-0.352609	0.187808	0.445635
5031425F14Rik	1.48172	0.0182513	0.125893	0.302192	0.649855	0.836497
5031434O11Rik	0.550939	0.0538772	0.248738	0.0625784	0.810919	0.921807
5031439G07Rik	-0.301633	0.205215	0.524255	-0.208853	0.329535	0.599111
5033403F01Rik	-0.0490921	0.943631	0.98361	-0.670313	0.378723	0.645542
5033404E19Rik	-0.111187	0.832155	0.94272	-1.80121	0.00218672	0.0220081
5033406O09Rik	-0.210184	0.585219	0.8313	0.133856	0.749717	0.889189
5033417F24Rik	0.880149	0.00566495	0.056159	-0.26821	0.35389	0.621925
5033421B08Rik	-0.747166	0.247868	0.572684	-2.28361	0.00353755	0.0322334
5033426O07Rik	-1.02564	0.0431394	0.217381	-1.25824	0.0299105	0.150446
5033430I15Rik	0.323709	0.3298	0.651641	0.363002	0.238485	0.506956
5330406M23Rik	-0.797128	0.609594	0.844231	-0.262445	0.768887	0.900203
5330413P13Rik	0.642003	0.217495	0.538879	-0.993106	0.0360082	0.169086
5330416C01Rik	0.0871111	0.935792	0.980762	-1.13462	0.0514579	0.212974
5330417C22Rik	-0.0487215	0.853337	0.950534	-0.0484781	0.840142	0.935339
5330434G04Rik	-0.156438	0.555522	0.814266	0.0841481	0.730099	0.880598
5330438D12Rik	0.735862	0.00872272	0.0763041	-0.00394466	0.987289	0.998059
5330438I03Rik	0.228098	0.798079	0.929198	-0.143538	0.853584	0.941516
5330439K02Rik	0.232674	0.618334	0.848634	-0.00899049	0.981443	0.996208
5430400D12Rik	0.627433	0.233313	0.5566	0.0894554	0.859361	0.943538
5430401H09Rik	0.00623398	0.993171	1	-0.244659	0.726377	0.87887
5430402O13Rik	-0.00523757	0.991774	0.999692	-0.392349	0.335068	0.604058
5430403G16Rik	-0.33975	0.30588	0.629143	-0.259322	0.407744	0.669718
5430405H02Rik	0.337027	0.26209	0.586546	0.0522242	0.855796	0.942477
5430414B19Rik	0.0111435	0.980135	0.996193	1.01238	0.0595387	0.232774
5430416N02Rik	-0.148087	0.689286	0.88156	0.258536	0.486809	0.730099
5430419D17Rik	2.13581	0.0383024	0.202559	-4.00623	9.82e-05	0.00169037
5430421F17Rik	0.528009	0.374036	0.68922	0.471688	0.417011	0.676002
5430427N15Rik	-0.431118	0.488205	0.770877	-0.108491	0.835663	0.933563
5430427O19Rik	2.02779	2.51e-07	1.26e-05	2.09963	2.68e-08	9.51e-07
5430430B14Rik	2.13181	0.0482416	0.231695	0.616089	0.371703	0.638851
5530401A14Rik	-0.275894	0.886836	0.962517	-1.79671	0.0886829	0.292957
5530601H04Rik	-0.123708	0.687712	0.880758	-0.479418	0.0887485	0.292957
5730403I07Rik	-3.37452	0.00109207	0.0166935	-3.30412	9.41e-06	0.000214034
5730405O15Rik	-0.063002	0.899619	0.966207	-0.172828	0.728902	0.880018
5730409E04Rik	-0.266741	0.27902	0.60475	-0.138993	0.530676	0.75962
5730414N17Rik	-0.292149	0.423024	0.726441	-0.543949	0.104023	0.321364
5730420D15Rik	-0.614273	0.450366	0.747142	-0.90524	0.344169	0.612772
5730422E09Rik	0.929273	0.261282	0.585948	-0.591705	0.377184	0.644398
5730455P16Rik	-0.137838	0.551927	0.812236	-0.224969	0.281344	0.552088
5730480H06Rik	-0.267675	0.306879	0.630036	-0.183401	0.445079	0.696172
5730488B01Rik	-1.88794	0.0175836	0.122832	-2.02285	0.0919153	0.298929
5730507A11Rik	-0.643703	0.694407	0.883593	-1.4535	0.244328	0.513926
5730521K06Rik	1.86555	0.0171783	0.121176	-0.989556	0.139753	0.380961
5730522E02Rik	-0.71264	0.119023	0.396796	-0.567606	0.143422	0.387028
5730596B20Rik	-2.24557	0.018913	0.128894	-2.12711	0.00705152	0.0537664
5830408C22Rik	1.09136	0.0462159	0.226197	-1.00083	0.0263111	0.138543
5830417I10Rik	0.219323	0.529078	0.799181	0.248985	0.425977	0.682804
5830418P13Rik	-0.241914	0.728476	0.899704	-1.26676	0.0785959	0.273026
5830432E09Rik	-0.00589268	0.998666	1	-0.535716	0.342177	0.610907
5830444B04Rik	1.31289	0.0154905	0.112945	0.483391	0.312084	0.583439
5830448L01Rik	0.195379	0.566958	0.820785	0.151766	0.634981	0.827303
5830454E08Rik	-0.432486	0.243319	0.568236	0.00325497	0.992717	0.999586
5830462I19Rik	-0.679351	0.298871	0.621297	0.479741	0.530925	0.759732
5830468F06Rik	-0.457317	0.594241	0.836672	1.99955	0.0562185	0.224362
5830487J09Rik	0.132246	0.86025	0.952929	0.140401	0.895895	0.960355
5930403N24Rik	-0.52073	0.121316	0.400376	-0.842535	0.00707417	0.0538882
5930409G06Rik	-0.467252	0.172447	0.482009	-0.930019	0.00709362	0.0539033
5930412G12Rik	-0.709427	0.0669742	0.285535	-1.02504	0.00459847	0.0394082
5930420M18Rik	-0.321935	0.397937	0.707307	-0.187716	0.597493	0.803602
5930422O12Rik	-0.601833	0.451442	0.747957	0.409208	0.589576	0.798629
5930430L01Rik	-0.651912	0.0430855	0.217275	-0.620963	0.0443951	0.192856
5930438M14Rik	0.963843	0.228286	0.55029	1.48961	0.0337847	0.162856
6030400A10Rik	0.532876	0.535175	0.803177	0.14287	0.847399	0.938505
6030407O03Rik	0.774555	0.219237	0.540361	-2.05738	0.00051983	0.00681301
6030442K20Rik	0.19059	0.698175	0.885073	-0.751945	0.150714	0.397578
6030443J06Rik	-0.529839	0.196082	0.512843	-0.385965	0.369503	0.636983
6030445D17Rik	0.371269	0.490731	0.772993	0.148556	0.779967	0.905495
6030458C11Rik	0.00959762	0.96961	0.992273	0.012956	0.954651	0.984949
6230400D17Rik	0.14791	0.660451	0.867442	-0.311158	0.317833	0.589113
6330403K07Rik	-0.46074	0.189022	0.503994	-0.757229	0.0162195	0.0985266
6330403L08Rik	-0.371589	0.197842	0.515265	-0.427011	0.0997518	0.313584
6330409D20Rik	-0.803658	0.0140635	0.105715	-0.800689	0.0099274	0.0694141
6330410L21Rik	-2.08529	0.000397714	0.00759807	-1.25267	0.0689849	0.253436
6330411D24Rik	-0.579783	0.155231	0.456034	-0.644852	0.0975947	0.310217
6330418K02Rik	0.220481	0.572836	0.824666	-0.791021	0.0358607	0.168797
6330420H09Rik	-2.33932	0.0220599	0.142967	-2.09342	0.0132143	0.0851457
6330537M06Rik	0.0315063	0.957322	0.988685	0.906022	0.0844111	0.285129
6330549D23Rik	0.0470683	0.896178	0.965074	-0.0159396	0.961144	0.987597
6330562C20Rik	-1.40264	0.0110578	0.0898667	-0.263399	0.598175	0.804084
6330576A10Rik	-0.605354	0.240759	0.56569	-1.02788	0.0819359	0.280193
6430503K07Rik	-0.742689	0.138028	0.428194	-0.401503	0.443198	0.69463
6430511E19Rik	0.388607	0.392054	0.703442	0.602854	0.147919	0.393493
6430531B16Rik	-1.2568	0.108795	0.378647	-0.724528	0.257087	0.527852
6430548M08Rik	0.348249	0.299517	0.621707	-0.220614	0.46895	0.715973
6430550D23Rik	0.19748	0.687358	0.88073	-0.0742505	0.870059	0.9482
6430562O15Rik	0.85398	0.0930273	0.345648	0.825171	0.108329	0.328737
6430571L13Rik	0.743052	0.0252949	0.15601	-0.546071	0.0684325	0.252404
6430573P05Rik	-0.18692	0.673288	0.873736	-0.152363	0.693257	0.861288
6430584L05Rik	-0.812205	0.0312337	0.177628	-0.557862	0.0850328	0.286419
6430590A07Rik	0.260986	0.487495	0.770795	0.136258	0.715351	0.872764
6430628N08Rik	-1.11975	0.0495771	0.235726	-2.01576	0.0255331	0.135447
6430710C18Rik	-0.295859	0.707666	0.889845	-3.78791	7.04e-05	0.0012808
6430710M23Rik	-0.257872	0.704135	0.888393	-0.0262448	0.975152	0.99271
6530402F18Rik	0.00479995	0.987368	0.998366	-0.802117	0.00372883	0.0335791
6530403H02Rik	0.449082	0.306349	0.629528	-0.716755	0.127762	0.361682
6530409C15Rik	-0.105224	0.809687	0.934502	0.223567	0.603925	0.807617
6530411M01Rik	-1.08187	0.0116123	0.0928862	-2.80608	3.16e-08	1.11e-06
6720427I07Rik	0.549051	0.188498	0.503135	0.370507	0.335662	0.604835
6720483E21Rik	0.0251512	0.973694	0.994353	-0.526864	0.390432	0.655898
6720489N17Rik	-1.18212	0.000254301	0.00526349	-0.609548	0.040502	0.182071
6820402A03Rik	0.739319	0.205641	0.524493	0.45286	0.484254	0.728223
6820408C15Rik	0.334357	0.289741	0.613557	-0.786227	0.0102236	0.0709521
6820431F20Rik	0.162905	0.67493	0.874553	0.503354	0.144217	0.388205
7530428D23Rik	-0.434645	0.598929	0.838584	-7.24355	3.12e-07	9.59e-06
7630403G23Rik	2.18876	0.105881	0.373266	0.238405	0.73075	0.880893
8030423F21Rik	-1.24246	0.0640898	0.277634	0.315123	0.729283	0.880148
8030423J24Rik	-0.91387	0.0914277	0.342708	-4.98831	0.000200508	0.00313209
8030442B05Rik	-0.757553	0.384438	0.697341	-2.42977	0.0173525	0.10304
8030453O22Rik	0.797887	0.0268675	0.162012	0.397799	0.223985	0.489899
8030462N17Rik	0.315581	0.191406	0.507078	0.227036	0.297426	0.568745
8430406P12Rik	0.910924	0.132417	0.418643	-0.0316935	0.95109	0.983224
8430419K02Rik	2.086	0.0121421	0.0955493	0.189921	0.777615	0.904221
8430422M14Rik	-0.173171	0.683026	0.878961	-0.712497	0.0927455	0.300666
8430426J06Rik	-0.764506	0.449111	0.74601	1.14848	0.123406	0.354473
8430429K09Rik	-0.166019	0.52905	0.799181	-0.246147	0.306448	0.577983
8430432A02Rik	-0.291795	0.581361	0.829089	-0.743653	0.131328	0.367216
9030407P20Rik	-0.511062	0.077916	0.312518	-0.777854	0.00398021	0.0354107
9030612E09Rik	-0.178801	0.635078	0.857353	-0.554727	0.0980658	0.31105
9030622O22Rik	-1.26225	0.155133	0.455866	1.29965	0.362675	0.630172
9030624G23Rik	-0.540193	0.272344	0.597061	-0.533822	0.290338	0.561373
9130008F23Rik	-1.51281	0.0135754	0.102947	-1.71008	0.00210426	0.0213611
9130017K11Rik	0.363219	0.576869	0.826642	-0.361187	0.52247	0.7543
9130019O22Rik	-0.0416304	0.884727	0.961827	-0.150507	0.569589	0.786938
9130019P16Rik	-0.0719984	0.881517	0.960537	-0.580107	0.283891	0.553918
9130023H24Rik	-0.465073	0.120161	0.398834	-0.15736	0.573795	0.789754
9130024F11Rik	0.419164	0.566875	0.820785	-0.283098	0.678755	0.853527
9130208D14Rik	-1.35439	0.130251	0.414751	0.164445	0.833311	0.932055
9130213A22Rik	0.0578001	0.914023	0.972455	-0.90243	0.0682915	0.252217
9130221H12Rik	0.502885	0.112809	0.385727	-0.0716992	0.804393	0.91829
9130227L01Rik	-0.51183	0.63141	0.85536	-0.18448	0.757858	0.893861
9130230N09Rik	-0.526153	0.28588	0.610533	0.559845	0.209595	0.473773
9130401M01Rik	-0.064774	0.795356	0.927652	-0.640892	0.00531053	0.0437477
9130604C24Rik	-0.231325	0.620578	0.849508	-0.766896	0.0483509	0.204283
9230111E07Rik	-1.28443	0.430403	0.731399	0.373557	0.700232	0.864566
9230112E08Rik	0.922644	0.000988704	0.0154952	-0.0316775	0.900461	0.962339
9230112J17Rik	-0.958415	0.101721	0.364178	-0.0502763	0.920483	0.970547
9230114K14Rik	-0.339139	0.311001	0.634415	-0.356075	0.251039	0.520804
9230116N13Rik	-0.212831	0.684404	0.879599	-0.384871	0.431956	0.68622
9330020H09Rik	0.65061	0.181852	0.494317	0.366977	0.44758	0.698518
9330102E08Rik	0.043053	0.901489	0.967326	0.174405	0.58005	0.793321
9330104G04Rik	0.0715734	0.801754	0.931119	-0.493274	0.059873	0.233726
9330111N05Rik	-0.725442	0.0856442	0.330401	-0.506561	0.193444	0.453276
9330118I20Rik	0.455514	0.22067	0.54192	-0.0744202	0.826175	0.927877
9330121J05Rik	1.02749	0.171887	0.481168	1.50102	0.0119686	0.0793159
9330121K16Rik	0.392667	0.464892	0.756075	-0.0445047	0.928833	0.974183
9330132A10Rik	-0.506569	0.11087	0.381787	-0.0651654	0.819344	0.924936
9330136K24Rik	0.25339	0.496803	0.777023	-0.233406	0.570256	0.787554
9330151L19Rik	0.155576	0.553319	0.813139	-0.034343	0.886639	0.955943
9330154J02Rik	-0.626107	0.205659	0.524493	-0.599426	0.221699	0.48693
9330158H04Rik	-0.338145	0.338973	0.66019	-1.23645	0.000319361	0.00462235
9330159F19Rik	0.287538	0.202558	0.521346	0.337693	0.0981531	0.311134
9330159M07Rik	-0.35745	0.463156	0.7551	-1.0924	0.0228511	0.125682
9330160F10Rik	0.678667	0.121158	0.40015	-0.468064	0.212529	0.476828
9330161L09Rik	-0.359679	0.456823	0.751402	-0.0789389	0.855055	0.94213
9330162012Rik	-0.167215	0.575978	0.825816	-0.288008	0.31199	0.583361
9330162G02Rik	0.633201	0.0599874	0.266713	0.528237	0.078157	0.272037
9330171B17Rik	-0.506541	0.183835	0.496527	-0.420705	0.237865	0.506409
9330175E14Rik	4.69964	4.62e-11	4.02e-09	7.69336	7.35e-18	6.9e-16
9330175M20Rik	0.578889	0.350645	0.669388	-0.668704	0.293443	0.564614
9330179D12Rik	-0.584857	0.141546	0.434002	-0.513926	0.161099	0.410851
9330182L06Rik	-0.101607	0.661175	0.867777	-0.0724877	0.729444	0.880196
9330185C12Rik	-2.6692	0.00194422	0.0258301	0.73832	0.749322	0.888992
9330188P03Rik	-0.188946	0.530202	0.79969	-0.358192	0.217187	0.481624
9330198I05Rik	-0.0280112	0.957751	0.988788	-0.82446	0.0761965	0.268237
9330198N18Rik	-0.220274	0.778731	0.920936	-0.719283	0.314011	0.585181
9330199G10Rik	-1.36929	0.00255888	0.0317073	0.441691	0.302021	0.573264
9430002A10Rik	0.386213	0.567894	0.821357	-0.702926	0.283329	0.553497
9430015G10Rik	-0.150745	0.623861	0.85101	0.0370669	0.89404	0.959793
9430018G01Rik	-0.417101	0.638493	0.858681	-0.329098	0.686159	0.857863
9430021M05Rik	0.252694	0.437861	0.736431	-0.554118	0.0743521	0.265291
9430025C20Rik	-0.0931073	0.889004	0.962811	-0.182032	0.813836	0.92275
9430034N14Rik	0.162926	0.758224	0.911918	0.786176	0.220639	0.486148
9430037G07Rik	0.045923	0.907661	0.970034	0.592015	0.123786	0.355079
9430038I01Rik	-0.711865	0.0267127	0.161542	-0.525334	0.0880534	0.291679
9430041J12Rik	-0.197656	0.583728	0.830559	-0.317448	0.32864	0.598392
9430053O09Rik	-0.213532	0.698382	0.885073	-0.58264	0.252201	0.522389
9430060I03Rik	-0.385105	0.591386	0.835331	-2.78725	0.00168379	0.0178749
9430064I24Rik	0.941336	0.092451	0.34472	-0.0478369	0.918695	0.969668
9430065F17Rik	-0.474362	0.478978	0.764769	-0.0862131	0.894894	0.959972
9430081H08Rik	0.92754	0.0825781	0.323307	0.332375	0.446832	0.697773
9430085M18Rik	-0.196012	0.621962	0.850182	0.0842714	0.811979	0.922035
9430091E24Rik	-0.33845	0.31167	0.635115	-0.351339	0.266613	0.53836
9430092D12Rik	-0.102961	0.794147	0.927016	-0.49529	0.213981	0.478402
9430097D07Rik	-0.177839	0.776777	0.920217	-0.0296454	0.963613	0.988534
9530018F02Rik	-0.0295421	0.949134	0.985382	-0.094889	0.81723	0.924018
9530026P05Rik	-0.820507	0.0190159	0.129397	-0.0491465	0.873289	0.949474
9530034E10Rik	-1.09713	0.999944	1	-6.66756	7.97e-06	0.000183949
9530036M11Rik	-2.90121	0.00434542	0.0464781	-0.128583	0.811505	0.922035
9530036O11Rik	-0.350031	0.43851	0.736943	-1.10404	0.0307999	0.15316
9530046B11Rik	0.149357	0.829595	0.942424	-0.968357	0.300881	0.57233
9530051G07Rik	-0.77459	0.0816891	0.321377	-0.463125	0.250562	0.520631
9530052C20Rik	0.510981	0.458855	0.752726	-0.599633	0.363157	0.630558
9530052E02Rik	0.846946	0.201227	0.519718	-0.373428	0.607529	0.809833
9530053A07Rik	0.25783	0.710918	0.891601	-0.917058	0.218443	0.482923
9530056K15Rik	-0.411631	0.559633	0.816617	-2.60216	0.00850423	0.0617562
9530059O14Rik	0.218597	0.665892	0.870637	-0.722299	0.201562	0.463783
9530062K07Rik	0.452607	0.395535	0.705813	0.0432855	0.925254	0.97257
9530068E07Rik	0.061467	0.787177	0.923708	-0.0322167	0.875322	0.950797
9530077C05Rik	0.0964547	0.709035	0.89055	0.342532	0.14503	0.389312
9530080O11Rik	0.643607	0.129642	0.413731	-0.107935	0.774048	0.902585
9530082P21Rik	1.82532	2.57e-05	0.000783609	0.840596	0.0330319	0.160161
9530085L11Rik	0.226915	0.547786	0.810109	0.458111	0.192133	0.451579
9630001P10Rik	0.221169	0.636833	0.857987	-1.57377	0.000250314	0.00376703
9630002D21Rik	0.174165	0.777461	0.920238	-0.131543	0.84817	0.938693
9630009A06Rik	-0.938458	0.16415	0.470159	-1.45053	0.0138045	0.0877839
9630010A21Rik	-0.188046	0.809497	0.934449	0.00546888	0.99702	1
9630013A20Rik	-0.825542	0.0368024	0.197803	-0.228449	0.522637	0.7543
9630013D21Rik	-1.81208	0.0109517	0.0893623	-0.723161	0.293572	0.564757
9630013K17Rik	0.00295939	0.985672	0.997935	1.274	0.12254	0.35321
9630015K15Rik	2.95131	8.86e-05	0.00223688	-0.0594501	0.923383	0.971724
9630028B13Rik	-0.246412	0.654271	0.864992	-1.18945	0.011918	0.0791213
9630028H03Rik	1.3712	0.0619544	0.272089	-0.028388	0.959084	0.9868
9830107B12Rik	-1.63155	0.117976	0.394713	0.841292	0.464686	0.712127
9830144P21Rik	0.356865	0.315491	0.639105	0.418849	0.213709	0.478137
9930004E17Rik	-1.26857	0.0695973	0.292552	0.283655	0.685352	0.857394
9930012K11Rik	-1.38443	4.68e-05	0.0013106	-0.537237	0.0885203	0.292618
9930014A18Rik	-0.511412	0.113996	0.387974	-1.05074	0.000888491	0.0107841
9930017N22Rik	-1.15771	0.0342673	0.188264	-0.20611	0.741241	0.885616
9930021J03Rik	0.210831	0.384331	0.697286	-0.0215862	0.921419	0.97103
9930024M15Rik	0.0788125	0.911588	0.971342	-0.888248	0.415835	0.675375
9930038B18Rik	-1.47276	0.0678085	0.28752	-2.15535	0.119369	0.347797
9930104L06Rik	0.369511	0.128594	0.41186	0.0404601	0.854352	0.941955
9930111J21Rik1	2.89555	4.69e-08	2.63e-06	3.66402	8.85e-13	5.44e-11
9930111J21Rik2	2.54593	1.1e-09	8.08e-08	3.25607	1.07e-16	9.08e-15
9930120I10Rik	0.13954	0.880566	0.960191	-0.25497	0.781062	0.906248
A030001D20Rik	-0.233649	0.439816	0.738194	-0.129626	0.64138	0.831717
A030005L19Rik	-0.112119	0.887071	0.962617	-0.323082	0.711068	0.870658
A130006I12Rik	0.0597348	0.933865	0.980021	-0.365887	0.566566	0.784896
A130010J15Rik	-0.561044	0.0559531	0.254892	-0.446654	0.105079	0.323037
A130012E19Rik	-1.27677	0.205098	0.524255	0.741322	0.387834	0.653244
A130014A01Rik	0.482877	0.146156	0.441463	0.088184	0.764924	0.897694
A130051J06Rik	-0.546607	0.246035	0.570226	-0.883555	0.0697763	0.255085
A130071D04Rik	-0.228413	0.768622	0.916434	-0.349893	0.641413	0.831717
A130077B15Rik	-0.26394	0.621861	0.850149	0.0459923	0.932779	0.975992
A230001M10Rik	-0.951435	0.0113125	0.091087	-1.28833	0.00021512	0.00331879
A230004M16Rik	1.76381	0.0100793	0.0841318	1.32196	0.0268365	0.140361
A230005M16Rik	-0.448343	0.469071	0.758926	-1.10614	0.0614928	0.237763
A230006K03Rik	-0.25699	0.660474	0.867442	0.430877	0.442247	0.694027
A230009B12Rik	-0.523157	0.109196	0.379441	-0.966243	0.00346407	0.0317192
A230028O05Rik	-0.675835	0.385646	0.698227	0.806367	0.122224	0.352623
A230050P20Rik	0.552751	0.0953287	0.350714	0.0677757	0.820781	0.925596
A230052G05Rik	-0.420793	0.324068	0.647063	-0.691936	0.0935716	0.302072
A230056P14Rik	-0.465635	0.0635397	0.2768	-0.243237	0.287171	0.557831
A230060F14Rik	-1.24822	0.0203289	0.135443	-1.36888	0.0197706	0.113183
A230065N10Rik	0.67372	0.42775	0.730465	-1.69988	0.0172422	0.102685
A230072C01Rik	0.0396003	0.878636	0.959304	0.126259	0.596714	0.80337
A230072E10Rik	0.47033	0.320438	0.644143	0.00479475	0.991136	0.999101
A230077H06Rik	0.0875636	0.808333	0.933997	-0.63024	0.0695506	0.254468
A230083G16Rik	0.135302	0.715848	0.894179	0.0273248	0.939638	0.978756
A230087F16Rik	-0.781245	0.229288	0.551442	-0.740711	0.28088	0.551949
A230103J11Rik	0.217353	0.611151	0.844923	-0.088147	0.824253	0.926697
A230103L15Rik	0.0024819	0.993439	1	0.53283	0.200182	0.46194
A230107N01Rik	0.110624	0.813465	0.935883	-0.540125	0.210721	0.475164
A230108P19Rik	4.07264	0.0123227	0.0966209	-3.65001	0.0148835	0.0927694
A2m	1.27337	0.0466369	0.227443	2.06705	0.000211456	0.00327493
A2ml1	-0.12693	0.735473	0.902738	-0.968048	0.00549053	0.0447175
A330008L17Rik	-0.112305	0.744934	0.906429	0.259659	0.413841	0.673677
A330009N23Rik	0.295887	0.375286	0.69042	-0.533552	0.0771947	0.270403
A330015K06Rik	-1.26976	0.000157201	0.00354982	0.394485	0.187601	0.445411
A330023F24Rik	0.696213	0.0872945	0.333757	0.297595	0.414612	0.674121
A330032B11Rik	1.40086	0.075758	0.307772	-1.4544	0.116518	0.343
A330033J07Rik	-1.39635	0.0097935	0.0824503	-0.272086	0.591771	0.799664
A330035P11Rik	-0.494137	0.221467	0.543041	-0.0900918	0.806644	0.919684
A330040F15Rik	0.872037	0.0264978	0.160809	0.230856	0.516983	0.750547
A330041J22Rik	-0.180903	0.61298	0.845929	-0.563257	0.110112	0.331509
A330043C09Rik	0.856317	0.372285	0.687298	-2.22991	0.0420927	0.186482
A330048O09Rik	-0.265342	0.543837	0.807807	-0.941485	0.0185463	0.108173
A330049N07Rik	-0.824476	0.0501199	0.237297	-0.825537	0.0518498	0.214041
A330058E17Rik	5.23896	0.00171492	0.0234965	-1.86108	0.0476392	0.202228
A330069E16Rik	-0.491837	0.227491	0.549441	-0.869908	0.0281075	0.144404
A330069K06Rik	6.4764	0.000426871	0.00802467	-2.62486	0.00487199	0.0409971
A330070K13Rik	-0.935275	0.0518194	0.242566	-0.329207	0.504806	0.743362
A330074H02Rik	2.13669	0.0152315	0.111791	0.376999	0.507035	0.744926
A330074K22Rik	-0.621844	0.0356734	0.194032	-0.964952	0.000444489	0.00599443
A330076C08Rik	-1.34575	0.00192954	0.0256693	-1.54052	0.00016315	0.00261883
A330076H08Rik	0.557419	0.183423	0.496266	-0.26624	0.487763	0.73066
A330084C13Rik	2.06209	0.000131167	0.00308678	0.320016	0.494178	0.735428
A330087D11Rik	-3.74021	4.16e-06	0.000158697	-3.62596	0.00256172	0.0249503
A330093E20Rik	-1.82017	0.0125473	0.0975013	0.305484	0.533256	0.761323
A330094K24Rik	1.48152	0.000916494	0.0146305	-0.302254	0.490116	0.732402
A330102I10Rik	-0.565379	0.101325	0.363343	-0.59602	0.0694495	0.25439
A3galt2	2.41351	5.61e-05	0.00150881	1.88291	6.96e-05	0.00127012
A430005L14Rik	0.075523	0.754595	0.910815	-0.237039	0.281907	0.552411
A430010J10Rik	-1.16329	0.0233054	0.148285	-0.982482	0.0819496	0.280193
A430018G15Rik	-0.93662	0.13906	0.430018	-0.143349	0.78529	0.908891
A430027H14Rik	-0.110436	0.793966	0.926909	-0.786085	0.059154	0.231648
A430033K04Rik	0.152236	0.577187	0.826743	-0.0477289	0.846355	0.937815
A430035B10Rik	0.0665094	0.857311	0.952033	-0.170048	0.613196	0.813454
A430046D13Rik	0.0834488	0.731006	0.900633	-0.404334	0.0676508	0.251013
A430057M04Rik	-0.897466	0.0950338	0.350114	-0.510708	0.359024	0.626708
A430078G23Rik	0.182955	0.758484	0.911918	0.0764747	0.873637	0.949807
A430078I02Rik	0.101034	0.889948	0.963139	-0.652797	0.357653	0.625389
A430093F15Rik	0.868386	0.365778	0.68254	0.182187	0.83151	0.930883
A430103D13Rik	0.157758	0.625768	0.851864	0.461118	0.152227	0.400028
A430105J06Rik	-0.322128	0.599205	0.838842	-0.132666	0.817502	0.924138
A430106G13Rik	0.556941	0.488214	0.770877	0.886885	0.298345	0.569726
A430108G06Rik	0.157843	0.733765	0.901956	-0.935254	0.0332455	0.160952
A430110L20Rik	0.614476	0.220559	0.541826	0.352544	0.466207	0.713626
A4galt	0.815263	0.00343103	0.0392346	0.215273	0.408715	0.670594
A530013C23Rik	0.795729	0.336732	0.658053	0.134608	0.850903	0.939927
A530016L24Rik	-0.425162	0.432363	0.732179	-0.0235098	0.962904	0.988216
A530017D24Rik	-0.0920474	0.724668	0.898114	-0.0695593	0.770593	0.901217
A530021J07Rik	0.279355	0.83892	0.945574	-4.63145	2.52e-05	0.000517639
A530032D15Rik	0.915471	0.0959721	0.351912	1.51752	0.00695095	0.0531993
A530040E14Rik	4.26924	5.27e-08	2.93e-06	4.9424	1.08e-08	4.06e-07
A530041M06Rik	-0.207585	0.72386	0.897782	0.141782	0.835498	0.933473
A530064D06Rik	4.81264	1.1e-19	2.01e-17	1.59398	0.0398848	0.18035
A530072M11Rik	-0.134817	0.720144	0.895784	-0.00208488	0.995435	1
A530076I17Rik	0.210649	0.66469	0.869684	-0.20982	0.670063	0.84881
A530083I20Rik	0.00883327	0.98756	0.998378	-0.397546	0.45783	0.706615
A530095I07Rik	-0.570425	0.62453	0.851269	-2.26266	0.184844	0.441604
A630001G21Rik	1.12012	0.00412269	0.0446952	0.956464	0.0127994	0.082999
A630001O12Rik	-0.844302	0.375095	0.690374	-0.0986894	0.894897	0.959972
A630014C17Rik	-1.53801	0.0245456	0.152957	-1.26601	0.0474668	0.201863
A630023P12Rik	0.571886	0.496861	0.777023	-1.51647	0.0106093	0.0726894
A630052C17Rik	0.3997	0.173125	0.48279	-0.460685	0.0820295	0.280288
A630072M18Rik	0.390157	0.480516	0.766143	0.144666	0.777863	0.904322
A730009L09Rik	0.879581	0.206377	0.525484	-0.378387	0.532992	0.761276
A730011C13Rik	5.59932	9.62e-13	9.85e-11	3.74339	2.95e-08	1.04e-06
A730013G03Rik	-0.426128	0.463552	0.755274	0.621175	0.277696	0.549014
A730017L22Rik	-0.0701941	0.797551	0.929112	-0.394263	0.104834	0.322755
A730020E08Rik	-0.105957	0.725352	0.898451	-0.242724	0.381054	0.647105
A730020M07Rik	-1.0448	0.00459063	0.0484282	0.929661	0.0038889	0.0346987
A730035I17Rik	1.826	0.00236428	0.0298482	0.39316	0.477464	0.722722
A730036I17Rik	0.555938	0.364	0.681495	-1.19013	0.0246781	0.132644
A730043L09Rik	-1.25832	0.154313	0.454712	-2.36615	0.000916634	0.0110416
A730046J19Rik	-1.54887	0.00206607	0.0271	-0.171978	0.746121	0.887512
A730049H05Rik	1.87715	0.0482333	0.231695	2.55838	0.000753973	0.00938599
A730056A06Rik	-0.939573	0.00583372	0.0572176	-1.73306	3.2e-07	9.8e-06
A730060N03Rik	0.198279	0.51135	0.787755	-0.646857	0.0192914	0.111356
A730063M14Rik	0.370452	0.311585	0.635086	0.203794	0.56518	0.784034
A730071L15Rik	-1.26647	1	1	1.15651	1	1
A730081D07Rik	-0.0359449	0.911034	0.971097	-0.286528	0.32472	0.595271
A730089K16Rik	-1.39983	0.00841207	0.0743831	-0.50852	0.305111	0.576998
A730091E23Rik	-0.157164	0.801789	0.931119	-0.702821	0.261051	0.53182
A730094K22Rik	3.0379	0.000653792	0.0112837	0.0812842	0.917171	0.969297
A730098A19Rik	-0.320636	0.574995	0.825456	-0.180211	0.753166	0.89115
A830005F24Rik	0.18379	0.63683	0.857987	-0.224598	0.562297	0.782026
A830008E24Rik	-1.05723	0.0900275	0.33911	0.251747	0.616174	0.815516
A830009L08Rik	-0.383769	0.462185	0.754618	-0.818676	0.0694921	0.254421
A830011K09Rik	-0.327516	0.433037	0.732648	-0.606904	0.147251	0.392882
A830018L16Rik	-0.237299	0.393365	0.704165	-0.24045	0.337774	0.606653
A830019L24Rik	-0.183433	0.81687	0.93715	-0.534216	0.307337	0.579074
A830019P07Rik	-0.621567	0.161072	0.465658	-0.950913	0.0152519	0.0942611
A830029E22Rik	-0.94347	0.189345	0.504611	-2.37823	0.00140823	0.0155685
A830031A19Rik	-0.342881	0.650679	0.864052	-0.0383543	0.932213	0.97582
A830035O19Rik	0.716125	0.0803261	0.318326	1.13902	0.00135646	0.0151091
A830036E02Rik	-0.730752	0.264005	0.589308	-1.29134	0.0338517	0.163015
A830052D11Rik	-0.247943	0.549824	0.811098	-1.10112	0.00660801	0.0512419
A830073O21Rik	0.0680585	0.849949	0.949238	-0.330495	0.322742	0.593772
A830082K12Rik	0.166166	0.557481	0.815445	-0.439608	0.0888611	0.293108
A830082N09Rik	-0.212911	0.396906	0.70679	-0.277013	0.224454	0.490435
A830092H15Rik	0.465584	0.409397	0.715964	-0.391842	0.42707	0.683039
A930001A20Rik	-1.23669	0.15919	0.462947	-1.92031	0.00607039	0.0481599
A930001C03Rik	-0.429538	0.606122	0.842727	-0.576653	0.559761	0.780184
A930001M01Rik	-0.250127	0.728186	0.899586	1.94133	0.118721	0.346498
A930002C04Rik	-2.2161	0.00162819	0.0225853	-3.05489	2.47e-05	0.000507886
A930002H24Rik	-0.976582	0.215763	0.537234	0.28827	0.681118	0.854796
A930003A15Rik	0.00461745	0.991787	0.999692	-1.3641	0.0237054	0.128999
A930003O13Rik	-0.425987	0.199509	0.517193	-0.275164	0.408628	0.670528
A930004D18Rik	-0.501042	0.0793461	0.315927	-0.583823	0.0258295	0.136585
A930004J17Rik	-0.529177	0.230714	0.553373	-0.398167	0.345363	0.613847
A930005G22Rik	-1.33334	0.0702929	0.294154	-1.46149	0.0448099	0.194168
A930005H10Rik	-0.19791	0.480844	0.766394	-0.336315	0.186016	0.443362
A930006I01Rik	-0.199885	0.874589	0.957668	-3.64843	0.00664296	0.0514236
A930006K02Rik	0.33988	0.406293	0.713569	-0.481367	0.244616	0.514259
A930007I19Rik	0.671961	0.203806	0.522932	0.523679	0.21613	0.480494
A930009A15Rik	-1.17956	0.067052	0.285559	-1.36274	0.0463763	0.198452
A930012L18Rik	0.768262	0.079813	0.316882	-0.214981	0.58691	0.797169
A930012O16Rik	-0.133783	0.772908	0.918065	0.244806	0.636025	0.828145
A930016O22Rik	-0.166025	0.794489	0.927222	-0.548516	0.290816	0.561958
A930017K11Rik	0.880722	0.0675749	0.286939	0.221213	0.600515	0.805656
A930017M01Rik	-0.361407	0.180496	0.492735	-0.157401	0.519595	0.751659
A930024E05Rik	1.15261	0.00135625	0.0197452	-0.396327	0.216215	0.480494
A930024N18Rik	0.401059	0.20004	0.517969	-0.11474	0.698764	0.863896
A930027P06Rik	-0.114045	0.846712	0.948231	0.0438173	0.946577	0.981493
A930028N01Rik	1.14806	0.189417	0.504742	1.28218	0.0858753	0.287707
A930029G22Rik	0.215184	0.572005	0.823921	-0.292331	0.39812	0.662585
A930030B08Rik	-0.0726573	0.949057	0.985382	-0.0977468	0.855619	0.942331
A930033H14Rik	-0.760534	0.0301123	0.173958	-0.72232	0.0335517	0.162013
A930035D04Rik	0.293744	0.53325	0.801957	-0.107419	0.801558	0.917869
A930036I15Rik	-0.192077	0.745279	0.906665	1.06299	0.12365	0.354764
A930037H05Rik	0.215126	0.511658	0.787841	-0.467614	0.1331	0.37004
A930040O22Rik	0.253006	0.728116	0.899586	-0.289776	0.647832	0.835095
AA386476	0.985512	0.164987	0.471444	0.33985	0.570395	0.787587
AA387200	-0.182994	0.791287	0.925469	0.861234	0.0564381	0.224916
AA413626	-0.15407	0.858228	0.952246	0.873313	0.339962	0.60866
AA414768	-0.0758083	0.771785	0.917511	-0.468653	0.0571069	0.22637
AA465934	-0.112966	0.740106	0.904548	-0.558924	0.10087	0.315685
AA467197	4.12576	7.49e-23	1.88e-20	3.64232	3.23e-20	3.7e-18
AA474408	-0.612872	0.0986399	0.357792	0.306416	0.381595	0.647586
AA543186	0.0871507	0.900419	0.966642	-0.0223819	0.96728	0.989749
AA619741	3.14904	0.000724307	0.0121624	6.27774	4.81e-07	1.43e-05
AA914427	0.829918	0.0868104	0.333002	-0.5643	0.284214	0.554192
AA986860	0.236443	0.402708	0.710907	1.05206	6.03e-05	0.00111807
Aaas	-0.299263	0.311956	0.635302	-0.188398	0.484928	0.728845
Aacs	0.0603646	0.812394	0.935477	0.0741515	0.747116	0.888094
Aadat	-2.14265	0.00289037	0.0344454	-1.93627	0.0047283	0.0400901
Aaed1	-0.263707	0.318092	0.641641	-0.308715	0.195745	0.455937
Aagab	0.0282133	0.896674	0.965174	-0.0933687	0.633714	0.826299
Aak1	0.379469	0.0922842	0.3443	0.10716	0.597725	0.80376
Aamdc	-0.310996	0.218911	0.540214	-0.401772	0.0790924	0.274093
Aamp	-0.14693	0.507765	0.785476	-0.272561	0.172995	0.426329
Aanat	-1.89125	0.0047276	0.0494527	-0.871705	0.289201	0.560046
Aar2	-0.0310471	0.888483	0.96262	0.0164034	0.934633	0.976476
Aard	-0.615206	0.0526972	0.245107	-0.811661	0.00729996	0.0552832
Aars	-0.153723	0.51647	0.791085	0.290786	0.171845	0.424866
Aars2	0.0725251	0.760018	0.912502	-0.153703	0.475866	0.72176
Aarsd1	-0.644383	0.167139	0.473846	-0.552048	0.295426	0.567048
Aasdh	0.0650357	0.797657	0.929112	-0.0811312	0.727902	0.879666
Aasdhppt	-0.0952935	0.668242	0.871746	0.10333	0.607758	0.810034
Aass	-0.222288	0.661613	0.86794	0.675654	0.136272	0.375446
Aatf	-0.220371	0.391848	0.703416	0.185451	0.42772	0.68322
Aatk	-0.218264	0.312707	0.636038	-0.15781	0.416472	0.675749
AB041806	-0.475663	0.199831	0.517638	-0.958179	0.00740792	0.0558545
AB124611	2.79237	3.98e-16	5.48e-14	3.21102	2.37e-25	4.3e-23
Abat	-0.31531	0.195493	0.511954	-0.37611	0.0858568	0.287707
Abca1	0.0884456	0.80498	0.932603	0.737219	0.0202091	0.11493
Abca12	-1.83845	0.0024333	0.0305985	-1.2096	0.054813	0.221462
Abca13	-0.369369	0.45429	0.749753	-0.131775	0.772756	0.902094
Abca17	1.21596	0.0176338	0.123068	-0.21166	0.693809	0.861675
Abca2	-0.277869	0.206164	0.525122	0.172976	0.379318	0.645886
Abca3	0.0618781	0.791655	0.925681	0.229231	0.278444	0.549726
Abca4	-1.60024	0.0772247	0.310831	-0.115471	0.878116	0.951989
Abca5	-0.116824	0.60402	0.841668	0.0263175	0.896797	0.960584
Abca6	-0.577313	0.0636808	0.276959	-0.649122	0.0254873	0.1353
Abca7	0.172697	0.502856	0.781449	-0.432719	0.0632056	0.241625
Abca8a	-1.10787	0.0124113	0.0970187	-1.33445	0.000670392	0.00850191
Abca8b	0.802601	0.00152938	0.0215766	0.127406	0.580849	0.793838
Abca9	-0.851267	0.0377883	0.200983	-1.15879	0.00193922	0.0200959
Abcb10	-0.0726842	0.759154	0.912129	-0.340505	0.114213	0.339426
Abcb11	4.72698	0.0124042	0.0969969	-0.655662	0.300895	0.57233
Abcb1a	-0.330725	0.449079	0.74601	-0.567371	0.156767	0.405921
Abcb1b	-0.619214	0.032086	0.180862	0.636591	0.0141583	0.0894479
Abcb4	-0.590356	0.0943404	0.348594	-0.588781	0.0671598	0.250237
Abcb6	-0.106243	0.762235	0.913545	-0.227976	0.504054	0.743068
Abcb7	0.0171872	0.938633	0.981896	-0.145026	0.473608	0.719677
Abcb8	-0.315109	0.215284	0.5372	-0.202668	0.377296	0.644398
Abcb9	0.0854587	0.721777	0.896985	-0.197734	0.362731	0.630172
Abcc1	-0.482604	0.0378772	0.201216	-0.168351	0.42148	0.679192
Abcc10	-0.457795	0.0657833	0.282201	-0.13786	0.545292	0.769223
Abcc12	1.51338	0.000145892	0.00335897	0.155443	0.675417	0.852339
Abcc2	0.316863	0.568817	0.821801	0.900808	0.165694	0.417422
Abcc3	-1.58009	0.000942521	0.0149604	-0.664844	0.125187	0.357263
Abcc4	-0.530701	0.0768634	0.31019	0.253025	0.349246	0.617457
Abcc5	0.059207	0.840707	0.946197	-0.10957	0.678418	0.853466
Abcc6	-0.963399	0.031698	0.17938	-1.55052	0.00121991	0.0138409
Abcc8	0.433773	0.0752941	0.307131	0.0105505	0.961711	0.987757
Abcc9	-0.227234	0.558038	0.815726	0.341331	0.333073	0.602309
Abcd1	0.342402	0.136787	0.425747	0.0706761	0.735756	0.883292
Abcd2	0.0557532	0.856698	0.951777	-0.251012	0.369961	0.637457
Abcd3	-0.325343	0.226349	0.548832	-0.463755	0.0558098	0.223089
Abcd4	-0.0817656	0.735716	0.902856	-0.120136	0.583587	0.795199
Abce1	-0.239067	0.304841	0.628189	0.073904	0.724483	0.877529
Abcf1	-0.0113626	0.958035	0.988852	0.1009	0.604079	0.807645
Abcf2	-0.0882671	0.697902	0.885073	-0.242033	0.238091	0.506552
Abcf3	-0.0916016	0.694106	0.883593	-0.127824	0.543103	0.767665
Abcg1	0.55467	0.0254922	0.156712	0.641219	0.00416462	0.0366031
Abcg2	-0.346364	0.301862	0.62479	-0.394855	0.19724	0.4581
Abcg3	-0.501701	0.241828	0.567127	-0.797137	0.0635222	0.24242
Abcg4	-0.161094	0.471363	0.760124	-0.0882438	0.661599	0.843358
Abcg5	-1.65608	0.0398444	0.207908	1.98087	0.231337	0.498838
Abcg8	0.54639	0.230903	0.553716	-6.40662	0.000274879	0.00406965
Abhd1	0.22001	0.769531	0.916942	-0.800322	0.226439	0.493628
Abhd10	-0.302492	0.194064	0.510264	-0.0488468	0.816887	0.924018
Abhd11	-0.201924	0.417249	0.721813	-0.274402	0.226654	0.493744
Abhd11os	-0.49298	0.264127	0.589463	-0.410514	0.316791	0.588062
Abhd12	0.0452186	0.848435	0.948916	-0.265247	0.214925	0.479303
Abhd12b	-1.26294	0.159733	0.463566	-1.54363	0.227489	0.49484
Abhd13	0.162519	0.473945	0.762032	0.125071	0.542744	0.767498
Abhd14a	-0.244221	0.343823	0.664624	-0.292992	0.209112	0.473064
Abhd14b	-0.417676	0.159984	0.463842	-0.464552	0.0855852	0.287511
Abhd15	-0.0786952	0.860928	0.953158	0.631815	0.134443	0.37225
Abhd16a	0.685719	0.00267522	0.0326479	0.00855202	0.966916	0.989467
Abhd17a	-0.0775454	0.751385	0.909774	-0.492707	0.0259911	0.137224
Abhd17b	-0.223742	0.376077	0.690928	-0.0526499	0.817204	0.924018
Abhd17c	-0.604144	0.029722	0.172575	-0.238804	0.338638	0.607307
Abhd18	0.00900045	0.972382	0.993875	0.188639	0.422415	0.679863
Abhd2	0.171254	0.558512	0.815991	0.34481	0.186398	0.443609
Abhd3	-0.098057	0.714602	0.893523	-0.680796	0.0052201	0.043242
Abhd4	-0.238415	0.374114	0.68925	-0.380986	0.114873	0.340609
Abhd5	-0.286518	0.216689	0.538469	-0.321349	0.127099	0.360307
Abhd6	0.0773129	0.755247	0.911147	-0.136032	0.540975	0.766112
Abhd8	0.0487188	0.836193	0.944105	-0.299503	0.159292	0.408668
Abi1	0.0171305	0.941281	0.982962	0.143386	0.494437	0.735676
Abi2	0.0320629	0.9047	0.968584	-0.163542	0.498923	0.738833
Abi3	1.1753	0.00183581	0.024743	0.49865	0.155548	0.404077
Abi3bp	1.95283	4.84e-06	0.000181495	-0.925704	0.0158236	0.0968986
Abl1	-0.404044	0.070532	0.294483	-0.203078	0.310844	0.582145
Abl2	0.337565	0.252887	0.576945	0.273588	0.30006	0.571486
Ablim1	0.569676	0.0504045	0.23819	0.0815158	0.755013	0.892437
Ablim2	0.403152	0.112665	0.385498	-0.0222252	0.923265	0.971705
Ablim3	0.771232	0.0199658	0.133571	-0.740738	0.0132882	0.085523
Abr	0.0509809	0.820261	0.939045	-0.259837	0.199776	0.461433
Abra	0.274728	0.596474	0.837757	0.674581	0.0973614	0.30974
Abracl	-0.185399	0.498085	0.778028	-0.0476131	0.847873	0.938672
Abraxas1	-0.763506	0.00779691	0.0700718	-0.117902	0.653062	0.83816
Abraxas2	-0.0030513	0.98967	0.998884	0.12941	0.544947	0.769189
Abt1	0.0933022	0.706004	0.889231	0.112802	0.613868	0.814116
Abtb1	0.0840307	0.707259	0.889845	-0.135354	0.50156	0.741238
Abtb2	0.852357	0.013152	0.10104	0.822765	0.00843428	0.0614206
Acaa1a	0.476753	0.0551195	0.252115	-0.00450166	0.984069	0.996976
Acaa1b	0.555164	0.348333	0.667788	-0.216667	0.720211	0.875993
Acaa2	-1.06312	0.00265435	0.0324998	-1.05137	0.000868058	0.010559
Acaca	-0.0672654	0.763621	0.914186	0.0888903	0.660089	0.842338
Acacb	-0.263434	0.393145	0.704165	0.400111	0.14961	0.396117
Acad10	-0.158478	0.590079	0.834806	0.119198	0.656785	0.840349
Acad11	-0.00238719	0.991904	0.999692	-0.202706	0.3402	0.608886
Acad12	-0.360085	0.295812	0.6189	-0.485014	0.124594	0.356511
Acad8	0.0148122	0.960488	0.990012	0.0711004	0.790664	0.91227
Acad9	-0.148912	0.508835	0.78613	-0.354902	0.0820053	0.280249
Acadl	-0.265699	0.293071	0.616598	-0.26553	0.244105	0.513673
Acadm	-0.504853	0.0441942	0.220556	-0.787703	0.000503275	0.00663105
Acads	-0.664408	0.00622126	0.060043	-0.737733	0.000836072	0.0102312
Acadsb	-0.214861	0.32326	0.646585	0.0219681	0.910408	0.966329
Acadvl	-0.342608	0.125704	0.40852	-0.277342	0.169677	0.421935
Acan	-1.20202	1.15e-05	0.000394524	-0.315729	0.194849	0.454984
Acap1	-0.399686	0.311617	0.635092	1.16411	0.000841795	0.0102956
Acap2	-0.137324	0.57078	0.823256	0.208613	0.336131	0.605348
Acap3	0.310254	0.286117	0.610538	-0.298458	0.256106	0.526717
Acat1	-0.0759339	0.745783	0.906722	-0.313994	0.138679	0.379153
Acat2	-0.522556	0.0764584	0.309282	-0.375108	0.157162	0.406193
Acat3	-0.472485	0.128331	0.411372	0.12469	0.644857	0.83386
Acbd3	-0.0549436	0.811275	0.93494	0.342434	0.0988296	0.312477
Acbd4	-0.0471672	0.831786	0.94272	-0.249832	0.213261	0.477824
Acbd5	-0.216545	0.361287	0.679328	-0.0540973	0.800033	0.917056
Acbd6	-0.0189018	0.933028	0.979662	-0.0596494	0.768968	0.900213
Acbd7	-0.113828	0.867088	0.95574	-2.90095	7.31e-07	2.1e-05
Accs	-0.544449	0.0616904	0.271367	-0.295988	0.267387	0.539192
Accsl	0.211609	0.757245	0.911889	0.898228	0.211614	0.476073
Acd	0.0907015	0.686927	0.88073	-0.126175	0.534727	0.762097
Ace	-1.11893	0.00583172	0.0572176	0.418343	0.236257	0.504573
Ace2	-0.139087	0.756642	0.91173	-0.260757	0.527333	0.757505
Acer2	0.780257	0.0264691	0.160722	0.887536	0.00586325	0.0470463
Acer3	-0.220187	0.344274	0.665111	0.409613	0.0525773	0.21557
Ache	-0.265632	0.403703	0.711448	-0.224722	0.433794	0.687916
Acin1	0.288493	0.215529	0.537234	0.172338	0.411446	0.672161
Ackr1	1.49817	3.9e-08	2.24e-06	1.23751	5.91e-07	1.73e-05
Ackr2	0.477352	0.472792	0.761054	0.42968	0.460175	0.708766
Ackr3	-0.128233	0.606642	0.84299	0.630351	0.00523333	0.0433035
Ackr4	0.933201	0.0333512	0.185189	-0.0594297	0.885713	0.95571
Acly	-0.461162	0.0509109	0.239417	-0.272271	0.198903	0.46013
Aco1	-0.353172	0.155434	0.45627	-0.103053	0.644671	0.833768
Aco2	-0.150927	0.535738	0.803751	-0.451765	0.0400216	0.180603
Acod1	5.79417	4.01e-12	3.86e-10	8.78993	1.07e-21	1.43e-19
Acot1	-0.0166727	0.956324	0.988273	-0.311765	0.260046	0.530884
Acot10	-0.912361	0.243936	0.568845	1.1322	0.242069	0.511315
Acot11	-0.153745	0.559854	0.816617	0.0200637	0.932691	0.975992
Acot12	-1.20309	0.177994	0.489644	0.601331	0.394938	0.659923
Acot13	-0.470049	0.0719484	0.298333	-0.535194	0.0228633	0.125682
Acot2	-0.57823	0.0410208	0.211184	-0.317559	0.220251	0.485717
Acot3	0.618022	0.0609648	0.269502	-0.575346	0.0640538	0.243491
Acot4	-0.141205	0.675006	0.874553	-0.118405	0.699944	0.864354
Acot5	1.31058	0.0104486	0.0865532	-0.55524	0.183158	0.43942
Acot6	-0.0543442	0.835892	0.944105	-0.512974	0.0319436	0.156756
Acot7	-0.181226	0.442412	0.740494	-0.240813	0.257113	0.527852
Acot8	0.268262	0.286651	0.610967	-0.0781765	0.731236	0.881029
Acot9	-0.47237	0.076765	0.309961	-0.0319195	0.895187	0.96001
Acox1	-0.0147727	0.956018	0.988196	-0.130785	0.588706	0.798136
Acox2	-1.21993	0.0472969	0.228917	-1.66798	0.00974816	0.0683964
Acox3	-0.174405	0.537642	0.804985	-0.50044	0.0519364	0.21428
Acoxl	-0.315187	0.681307	0.878147	-0.59262	0.357082	0.624683
Acp1	-0.655447	0.178436	0.489891	-0.405513	0.365721	0.632971
Acp2	-0.0778882	0.723398	0.897526	-0.307091	0.122719	0.353225
Acp4	1.34082	0.31716	0.640883	-3.07733	0.0261565	0.137772
Acp5	-0.550651	0.0995286	0.359439	0.278419	0.386633	0.652182
Acp6	-0.275413	0.272143	0.596855	-0.248172	0.284058	0.55405
Acp7	-1.27499	0.0218515	0.141996	-1.83562	0.0016728	0.0177983
Acpp	-0.29262	0.496967	0.777023	-0.183234	0.703963	0.867065
Acr	-0.478895	0.359969	0.67847	-0.542082	0.393183	0.658466
Acrbp	0.359778	0.269866	0.594797	-0.44247	0.130036	0.364784
Acsbg1	0.108188	0.726753	0.898994	-0.610047	0.0297372	0.149875
Acsf2	-0.328525	0.244647	0.569314	-0.695045	0.00667077	0.0515496
Acsf3	-0.202736	0.451438	0.747957	-0.284346	0.245631	0.51557
Acsl1	-0.0644793	0.774261	0.918934	-0.0190402	0.925278	0.97257
Acsl3	-0.464089	0.065324	0.280878	-0.257331	0.255302	0.525693
Acsl4	-0.0930213	0.671513	0.873177	0.155194	0.432861	0.687071
Acsl5	0.330195	0.137049	0.426342	-0.0816006	0.686378	0.858088
Acsl6	-0.180127	0.478925	0.764769	-0.49419	0.0315658	0.155689
Acsm3	-1.61043	0.00265681	0.0325119	-0.636935	0.199858	0.46148
Acsm5	0.765381	0.0665401	0.28441	-0.0829504	0.82012	0.925141
Acss1	-0.479619	0.0341659	0.187891	-0.62312	0.00225666	0.0226339
Acss2	0.231303	0.29056	0.614148	-0.22331	0.26141	0.532288
Acss3	-1.67149	0.00903203	0.0781528	0.719439	0.188924	0.447381
Acta1	-0.156082	0.673954	0.87395	-0.504202	0.132113	0.368534
Acta2	-0.556344	0.153881	0.453988	-0.490456	0.16602	0.417662
Actb	-0.348735	0.194593	0.511036	-0.0491265	0.83901	0.934894
Actbl2	-3.615	0.000707952	0.0119416	1.25138	0.181351	0.437291
Actc1	-0.511704	0.545405	0.808585	-0.401698	0.582149	0.794545
Actg-ps1	-2.92497	3.35e-07	1.62e-05	0.547614	0.289149	0.560033
Actg1	-0.29585	0.223915	0.546583	-0.080669	0.71244	0.871162
Actg2	-1.43201	0.025326	0.156158	1.34414	0.0351082	0.166563
Actl10	0.0332222	0.94838	0.985289	-1.05501	0.0609019	0.23624
Actl6a	-0.772929	0.00333719	0.0384659	-0.229737	0.335361	0.604488
Actl6b	0.0692758	0.759995	0.912502	-0.452773	0.0274271	0.142118
Actn1	0.0017703	0.993802	1	0.0550724	0.791497	0.912948
Actn2	-0.224795	0.695335	0.883973	0.592421	0.23492	0.502972
Actn3	0.108266	0.783643	0.922697	-0.330513	0.354944	0.622895
Actn4	-0.216792	0.331173	0.652904	-0.268466	0.181069	0.437074
Actr10	-0.090132	0.726696	0.898994	-0.201205	0.388577	0.654002
Actr1a	-0.188998	0.401802	0.710205	-0.228661	0.259934	0.530884
Actr1b	0.0892528	0.700286	0.886442	-0.300503	0.152224	0.400028
Actr2	0.182006	0.428418	0.730474	0.0268201	0.897171	0.960887
Actr3	-0.110013	0.621308	0.849989	9.06e-05	0.999645	1
Actr3b	0.168306	0.453236	0.749342	-0.241715	0.234518	0.50259
Actr5	-0.0569902	0.831123	0.94272	-0.0202548	0.933964	0.976335
Actr6	-0.28794	0.224953	0.547622	-0.10447	0.625187	0.821022
Actr8	0.019995	0.928531	0.977665	-0.036853	0.854981	0.94213
Actrt3	0.0895132	0.809219	0.934384	-0.151846	0.659977	0.842292
Acvr1	0.0394981	0.875268	0.957984	0.0372367	0.870426	0.948289
Acvr1b	0.21713	0.358564	0.677078	0.109414	0.608752	0.810767
Acvr1c	0.377003	0.358769	0.677295	-0.167739	0.655886	0.840101
Acvr2a	0.0437974	0.855887	0.951318	0.208084	0.338202	0.606916
Acvr2b	-0.406592	0.162183	0.467129	-0.236476	0.378248	0.645235
Acvrl1	0.649645	0.0405409	0.209924	0.637058	0.0267965	0.140195
Acy1	-0.322658	0.215979	0.537376	-0.0928011	0.696443	0.862941
Acy3	-1.04452	0.00180016	0.024336	-0.431282	0.147817	0.393383
Acyp1	0.0687657	0.790728	0.925285	-0.271357	0.249842	0.520011
Acyp2	-0.137133	0.574184	0.825305	-0.661829	0.00313638	0.029443
Ada	-0.713026	0.0541786	0.24953	1.47337	1.97e-06	5.18e-05
Adad2	0.721904	0.460781	0.753726	-0.904419	0.296278	0.567916
Adal	0.102237	0.666315	0.870783	-0.044108	0.836159	0.933678
Adam10	0.1522	0.515958	0.790647	0.087832	0.677244	0.853109
Adam11	0.602385	0.0120016	0.0948628	-0.0929082	0.669005	0.848095
Adam12	-0.614226	0.0879346	0.335185	-0.751996	0.0204756	0.116144
Adam15	-0.01437	0.956028	0.988196	0.282442	0.231382	0.498886
Adam17	-0.248618	0.276588	0.601992	-0.0969311	0.63814	0.829835
Adam18	-1.01606	0.097668	0.355479	0.131656	0.813326	0.922683
Adam19	-0.61413	0.00991262	0.0831238	-0.213764	0.319937	0.590941
Adam1a	0.351113	0.295307	0.618583	-0.214134	0.517653	0.750818
Adam21	-0.417256	0.319006	0.642415	0.356625	0.377827	0.644969
Adam22	0.298017	0.194992	0.511542	0.0721214	0.72858	0.879935
Adam23	-0.115976	0.657734	0.866426	-0.145131	0.539577	0.765547
Adam28	0.665288	0.121206	0.400192	-7.66002	6.01e-06	0.000141194
Adam3	-1.54416	0.0230878	0.147404	-0.158711	0.889462	0.95783
Adam32	-0.979163	0.0817617	0.321476	0.305701	0.570729	0.787768
Adam33	-0.922055	0.0225805	0.145585	-0.0631029	0.87138	0.948461
Adam4	-0.930402	0.0934551	0.34647	-0.193374	0.750392	0.889754
Adam5	-0.543857	0.315075	0.638639	-1.59327	0.00664926	0.0514367
Adam7	-0.726945	0.38356	0.696427	0.203884	0.840378	0.935508
Adam8	-0.0676388	0.895731	0.965074	2.01835	1.02e-05	0.000229716
Adam9	-0.376946	0.122104	0.401494	0.103152	0.637884	0.829599
Adamts1	0.972785	0.0132116	0.101254	2.47603	5.94e-12	3.28e-10
Adamts10	0.814068	0.0389097	0.204753	-0.229921	0.51216	0.747318
Adamts12	-0.785182	0.0476878	0.230024	-0.814001	0.0332624	0.160999
Adamts13	3.87781	7.79e-06	0.000279192	-3.56823	2.2e-09	9.17e-08
Adamts14	-0.807626	0.0314299	0.17843	0.209848	0.571889	0.78859
Adamts15	0.133387	0.667374	0.871403	0.27598	0.328668	0.598392
Adamts16	-0.341978	0.251458	0.576117	-1.50719	7.8e-07	2.22e-05
Adamts17	-0.280972	0.346509	0.667149	-0.0884063	0.744282	0.886793
Adamts18	2.26694	5.26e-06	0.000194866	0.653842	0.129803	0.364366
Adamts19	-1.45969	0.000865251	0.0139824	-0.866452	0.0245286	0.132158
Adamts2	-1.02665	0.00086122	0.0139273	-0.581961	0.0352133	0.166826
Adamts20	-0.338456	0.216881	0.538538	-0.269663	0.277371	0.548763
Adamts3	0.800876	0.00312579	0.0364906	0.189484	0.438583	0.691215
Adamts4	0.120901	0.729599	0.899861	0.715856	0.0217785	0.121382
Adamts5	-1.11134	0.00177874	0.0240901	-0.769189	0.0172926	0.102848
Adamts6	1.84957	0.00213768	0.0277885	1.85886	0.000591077	0.00766137
Adamts7	-0.996005	0.033734	0.186296	-0.144259	0.723935	0.877237
Adamts8	0.409137	0.209481	0.529678	1.0876	0.000237738	0.00359716
Adamts9	1.56101	1.43e-07	7.4e-06	2.60182	7.89e-21	9.58e-19
Adamtsl1	-0.386616	0.194945	0.511542	-0.236722	0.382409	0.648224
Adamtsl2	-0.0998218	0.779702	0.921133	-0.447293	0.157846	0.407068
Adamtsl3	0.0232757	0.938308	0.981833	1.01203	0.000323061	0.00464879
Adamtsl4	-0.352	0.267464	0.592802	0.28794	0.313173	0.584618
Adamtsl5	-1.06942	0.000530405	0.0095298	-0.754985	0.00672198	0.051784
Adap1	0.312177	0.149309	0.446543	-0.182991	0.350657	0.618874
Adap2	0.814271	0.00478993	0.049941	1.29743	1.01e-06	2.82e-05
Adap2os	0.95174	0.123754	0.404716	0.90006	0.0749157	0.266196
Adar	0.89486	0.00637841	0.0610541	0.610917	0.0389509	0.177783
Adarb1	0.0440692	0.883087	0.961077	0.0461579	0.864977	0.945983
Adarb2	-0.572114	0.0184259	0.126539	0.13885	0.524191	0.755177
Adat1	-0.326252	0.227265	0.549236	0.00174653	0.994416	0.999608
Adat2	-0.478109	0.0746633	0.305563	-0.150348	0.543384	0.767869
Adck1	-0.000483595	0.998377	1	-0.0992628	0.649023	0.835955
Adck2	-0.00625125	0.981145	0.996648	-0.113022	0.638455	0.829996
Adck5	-0.286036	0.295662	0.618839	-0.352857	0.158031	0.407307
Adcy1	1.08677	0.0171262	0.120923	0.115535	0.772448	0.901876
Adcy10	-0.136481	0.831998	0.94272	1.03784	0.0351104	0.166563
Adcy2	-0.11611	0.612638	0.845878	-0.239241	0.247229	0.517563
Adcy3	-0.110425	0.666089	0.870691	-0.0448437	0.846123	0.937815
Adcy4	1.65181	4e-05	0.00115872	1.42744	8.26e-05	0.00146077
Adcy5	-0.160673	0.619176	0.848816	-0.0356323	0.902673	0.962997
Adcy6	-0.162972	0.479507	0.765189	-0.236059	0.255425	0.525849
Adcy7	-0.844093	0.0121753	0.0957768	-0.219879	0.468858	0.715938
Adcy8	-0.426278	0.0735792	0.302655	-0.838929	9.61e-05	0.00165781
Adcy9	0.396264	0.0773525	0.311151	0.224853	0.267668	0.539564
Adcyap1	-0.534497	0.251613	0.576117	-0.314643	0.453001	0.702365
Adcyap1r1	-0.17429	0.429751	0.730918	-0.57043	0.00419882	0.0368032
Add1	-0.0977345	0.646809	0.862348	-0.233335	0.224302	0.490199
Add2	0.13309	0.547364	0.809912	-0.0940277	0.638468	0.829996
Add3	-0.15417	0.553151	0.812999	-0.258372	0.268603	0.540229
Adgb	1.26707	0.0246577	0.15339	-1.18264	0.0176805	0.104241
Adgra1	-0.272551	0.3206	0.644287	-0.190641	0.441471	0.693492
Adgra2	-0.246532	0.34664	0.667149	-0.54576	0.0207646	0.117253
Adgra3	-0.737381	0.00194842	0.0258473	-0.569891	0.00747269	0.05621
Adgrb1	0.171621	0.491267	0.773152	-0.187874	0.403077	0.665769
Adgrb2	0.136566	0.592387	0.835899	-0.389094	0.0923975	0.300017
Adgrb3	0.246017	0.265748	0.590894	-0.349922	0.0799105	0.276217
Adgrd1	0.708535	0.181899	0.494383	0.378122	0.418421	0.677143
Adgre1	-0.245395	0.400246	0.709237	-0.998046	0.000212152	0.00328116
Adgre4	1.91799	0.000735347	0.0123107	0.027695	0.969298	0.990231
Adgre5	-0.0980415	0.745028	0.906446	-0.432293	0.120496	0.349667
Adgrf2	0.15505	0.764561	0.914664	0.836343	0.110549	0.332339
Adgrf4	2.15981	2.27e-08	1.35e-06	-0.0253019	0.944662	0.980892
Adgrf5	0.193508	0.544372	0.807985	0.962434	0.00094903	0.0113459
Adgrg1	-0.391175	0.131283	0.416233	-0.649217	0.00535513	0.0440419
Adgrg2	-0.213268	0.603877	0.841668	-0.474089	0.239389	0.508332
Adgrg3	0.493788	0.268905	0.594189	-0.679558	0.0935375	0.302034
Adgrg5	-0.0822038	0.885326	0.962187	4.67973	6.45e-11	3.26e-09
Adgrg6	-0.868608	0.00598382	0.0583057	0.0595852	0.834093	0.932267
Adgrl1	-0.00177226	0.994482	1	-0.326447	0.159107	0.408512
Adgrl2	-0.277188	0.325994	0.648937	0.060626	0.812383	0.922039
Adgrl3	0.33418	0.140965	0.433136	0.0234539	0.909415	0.966157
Adgrl4	0.0143641	0.975752	0.994626	0.260575	0.54716	0.770734
Adgrv1	-0.991078	0.00617473	0.0596712	0.175406	0.58973	0.798669
Adh1	-0.785943	0.114403	0.388256	-2.55723	5.37e-07	1.59e-05
Adh5	-0.405453	0.107687	0.376577	-0.633609	0.00540062	0.0442613
Adh7	-2.10514	0.00103471	0.0160584	-1.65922	0.010632	0.072737
Adhfe1	-0.23456	0.437318	0.736026	-0.176977	0.517469	0.750818
Adi1	-0.302505	0.345213	0.66583	-0.0847756	0.767234	0.899064
Adipoq	-0.238237	0.774868	0.919277	-0.854173	0.191889	0.451149
Adipor1	-0.289346	0.195309	0.511738	-0.00254034	0.989886	0.999101
Adipor2	-0.130388	0.573866	0.825251	0.845905	5.34e-05	0.00100872
Adk	-0.470394	0.0727777	0.300609	-0.366118	0.119001	0.347132
Adm	0.114697	0.708789	0.890442	1.08542	8.87e-05	0.00154714
Adm2	5.80581	1	1	-1.70697	0.0116118	0.0776893
Adnp	0.362479	0.339567	0.660645	0.254503	0.457609	0.70642
Adnp2	0.0608456	0.798846	0.929472	0.266591	0.214631	0.479155
Ado	-0.500688	0.0284272	0.167848	-0.0688319	0.736319	0.883537
Adora1	0.692468	0.0126676	0.0981417	0.0742344	0.768455	0.899848
Adora2a	-0.318508	0.648494	0.862894	-0.618397	0.321232	0.592238
Adora2b	-1.28161	4.55e-05	0.00128405	-0.606859	0.0342309	0.164302
Adora3	0.56486	0.232819	0.555821	1.29132	0.00286451	0.0273273
Adpgk	-0.422411	0.102196	0.365232	0.237062	0.310197	0.581762
Adprh	0.0745897	0.738875	0.904026	-0.197655	0.328945	0.598392
Adprhl1	0.194099	0.618655	0.848634	0.732686	0.0359521	0.168964
Adprhl2	-0.149191	0.521059	0.793692	-0.101412	0.629938	0.824594
Adprm	0.065828	0.781569	0.922105	0.0753216	0.727547	0.879427
Adra1a	0.019521	0.942564	0.983483	-0.172545	0.477947	0.722943
Adra1b	-0.218418	0.441518	0.739661	0.694733	0.00741552	0.0558741
Adra1d	0.28864	0.513831	0.789122	0.11063	0.774742	0.902877
Adra2a	-1.13299	1.8e-05	0.000578717	-0.413927	0.0750023	0.266257
Adra2b	-0.209421	0.669549	0.872304	-0.161462	0.746189	0.887512
Adra2c	0.18107	0.501151	0.779818	-0.539967	0.0277197	0.143004
Adrb1	0.204623	0.438882	0.737291	0.0524981	0.824629	0.926847
Adrb2	-0.454853	0.149516	0.446709	-0.628441	0.0360187	0.1691
Adrb3	-0.987039	0.0107154	0.0878835	-0.970939	0.00644483	0.0501856
Adrm1	-0.177311	0.42853	0.730474	-0.000258906	0.998979	1
Adsl	-0.329769	0.19941	0.517178	-0.269101	0.247536	0.51774
Adss	-0.236931	0.299095	0.621367	-0.17651	0.391384	0.656708
Adssl1	-0.335649	0.243332	0.568236	0.226134	0.383475	0.649143
Adtrp	0.827964	0.461671	0.754171	-0.747865	0.301739	0.572981
Aebp1	-0.885477	0.0027514	0.0332286	-1.13661	1.77e-05	0.000378704
Aebp2	0.08485	0.703877	0.888117	-0.170428	0.398037	0.662544
Aen	-0.00502027	0.983386	0.997184	0.0609937	0.78058	0.90583
Aes	-0.398812	0.0899516	0.339051	-0.399157	0.0585872	0.230276
AF357399	0.829241	0.33738	0.658802	-1.45046	0.172376	0.425605
Afap1	-0.504724	0.0437235	0.219482	-0.199687	0.372304	0.63932
Afap1l1	0.282105	0.236162	0.559954	-0.127255	0.555141	0.777293
Afap1l2	1.055	0.0138751	0.104695	-0.0361713	0.924773	0.972453
Afdn	0.182447	0.470205	0.759605	0.0598923	0.79172	0.913108
Aff1	0.795585	0.0032799	0.0379533	1.65375	2.38e-11	1.24e-09
Aff2	-0.160108	0.628937	0.853821	0.138293	0.64723	0.834858
Aff3	-0.27302	0.23788	0.562058	0.102566	0.62263	0.819158
Aff4	0.148587	0.529458	0.799396	0.293095	0.167065	0.418796
Afg1l	-0.177636	0.474335	0.762205	-0.265033	0.239089	0.507836
Afg3l1	-0.0996527	0.655917	0.86529	-0.287551	0.155124	0.403586
Afg3l2	-0.131351	0.542894	0.807736	0.0734731	0.705111	0.867808
Afmid	-0.560955	0.141303	0.433581	-0.224466	0.557393	0.778912
Afp	0.076177	0.907376	0.969812	0.204314	0.729286	0.880148
Aftph	0.536747	0.0335272	0.185798	0.642367	0.00486184	0.0409425
Aga	-0.718703	0.0088231	0.0767613	-0.164254	0.508866	0.746045
Agap1	-0.155917	0.478534	0.764674	0.0416797	0.833161	0.931977
Agap2	0.0915187	0.79466	0.927324	-0.547273	0.0871024	0.290098
Agap3	0.0767464	0.729573	0.899861	-0.141782	0.479687	0.724316
Agbl1	-1.51618	0.0121008	0.095292	0.703448	0.182721	0.439213
Agbl2	0.230273	0.696302	0.884507	0.392226	0.445535	0.69667
Agbl3	-0.155349	0.559732	0.816617	-0.416877	0.0874696	0.29079
Agbl4	-0.797334	0.00274258	0.0331789	-0.137489	0.571199	0.788168
Agbl5	-0.167745	0.488134	0.770877	-0.263994	0.231017	0.498387
Ager	-0.264863	0.596555	0.837758	0.260599	0.560434	0.780651
Agfg1	0.10577	0.643718	0.860731	0.289307	0.16089	0.410599
Agfg2	0.135549	0.552455	0.812479	0.285149	0.16615	0.417723
Aggf1	0.022729	0.919249	0.974245	-0.17196	0.395609	0.66057
Agk	-0.00607048	0.982463	0.996919	-0.184573	0.464394	0.712061
Agl	-0.444439	0.086964	0.33319	-0.279145	0.231003	0.498387
Agmat	2.0494	6.39e-05	0.0016934	-0.375171	0.429037	0.684009
Agmo	-0.38616	0.251827	0.576117	-0.244479	0.421118	0.67895
Ago1	-0.128392	0.553103	0.812999	-0.350523	0.0726477	0.261389
Ago2	-0.079769	0.725756	0.898717	0.15976	0.434588	0.688601
Ago3	0.127527	0.60018	0.83968	0.295023	0.178258	0.433336
Ago4	0.228659	0.377676	0.691747	0.0296026	0.899938	0.962194
Agpat1	-0.0903798	0.687416	0.88073	-0.0411188	0.838989	0.934894
Agpat2	-0.618486	0.0452724	0.223886	-0.171757	0.557413	0.778912
Agpat3	0.00633238	0.978499	0.995885	-0.268208	0.206306	0.470005
Agpat4	-0.447124	0.0590366	0.264062	0.0284956	0.893069	0.959582
Agpat5	-0.137705	0.598893	0.838584	-0.0873218	0.711423	0.87073
Agps	-0.150883	0.500437	0.779649	0.0178464	0.929669	0.97447
Agr2	-3.87583	0.0574138	0.259596	-2.70849	0.0147118	0.0920074
Agr3	4.32969	1	1	-9.69477	1.29e-19	1.39e-17
Agrn	0.376463	0.15564	0.456517	-0.333871	0.1627	0.413188
Agrp	0.701128	0.22066	0.54192	-0.0726666	0.889566	0.95783
Agt	-0.22588	0.693214	0.883224	-1.12441	0.0311266	0.154199
Agtpbp1	0.25243	0.289736	0.613557	0.061766	0.774267	0.902585
Agtr1a	-1.93267	0.000103167	0.00252708	-0.102445	0.829067	0.929635
Agtr1b	-0.601405	0.531633	0.800767	-3.4897	0.00740129	0.0558234
Agtr2	-1.88346	6.24e-07	2.83e-05	-2.32461	7.33e-09	2.82e-07
Agtrap	-0.392363	0.122484	0.401965	-0.042728	0.851483	0.940092
Ahctf1	0.244661	0.309747	0.632782	0.284494	0.191358	0.450467
Ahcy	-0.359156	0.227337	0.549236	-0.637568	0.022413	0.123929
Ahcyl1	-0.124233	0.602323	0.840823	-0.366842	0.0882713	0.292184
Ahcyl2	-0.290918	0.226756	0.549017	-0.0866319	0.686857	0.858214
Ahdc1	0.461178	0.0506506	0.238796	0.226224	0.289016	0.559914
Ahi1	-0.537807	0.200613	0.518852	-0.16628	0.659457	0.841935
Ahnak	-0.543324	0.0936828	0.347091	0.51006	0.0791119	0.274093
Ahnak2	-2.24692	0.000139981	0.00325348	-0.55553	0.284756	0.554774
Ahr	-0.387038	0.127837	0.410613	-0.0394653	0.866086	0.946396
Ahrr	-0.253087	0.61348	0.845999	-1.01036	0.0565218	0.22513
Ahsa1	-0.0836451	0.702905	0.887761	0.1235	0.531334	0.760123
Ahsa2	-0.30152	0.228035	0.550087	0.0626335	0.782411	0.907012
AI115009	0.356031	0.561872	0.818064	-0.242906	0.652755	0.837959
AI182371	0.399393	0.553057	0.812999	0.417481	0.557686	0.778912
AI197445	-0.30483	0.502446	0.780986	-0.0106218	0.979989	0.995562
AI413582	-0.222789	0.357211	0.67578	-0.5716	0.00917031	0.0655571
AI427809	-0.831077	0.200945	0.519447	-1.63562	0.0211101	0.118604
AI429214	0.125709	0.672038	0.873255	-0.129245	0.642387	0.832338
AI464131	-0.609521	0.0391443	0.20531	-0.71416	0.00717772	0.0544868
AI467606	-0.246258	0.443856	0.741243	0.0851117	0.776037	0.903421
AI480526	0.222372	0.531064	0.800394	-0.42814	0.195901	0.456115
AI481877	-1.97081	0.00367279	0.0409713	0.536163	0.537758	0.764227
AI504432	0.065967	0.839061	0.945617	0.225608	0.444424	0.695634
AI506816	0.501401	0.0626012	0.274078	1.30915	1.77e-07	5.64e-06
AI593442	-0.302207	0.379911	0.693353	-0.0581067	0.851757	0.940161
AI597479	-0.0497102	0.836044	0.944105	0.0927056	0.668889	0.848068
AI606181	-0.177559	0.559052	0.816543	0.757043	0.00748226	0.056263
AI606473	-3.60527	8.69e-07	3.82e-05	3.36917	0.0389101	0.177669
AI661453	-1.06525	0.0036716	0.0409713	-0.588053	0.126452	0.35954
AI662270	1.42656	0.00936415	0.0800956	2.55833	6.39e-07	1.86e-05
AI837181	0.266392	0.243012	0.567929	0.158301	0.442731	0.694347
AI839979	0.118756	0.795162	0.927571	0.331328	0.450671	0.70093
AI847159	1.36467	0.0769088	0.310317	-2.32229	9.88e-05	0.00169818
AI849053	-0.7851	0.0404802	0.209658	-2.02017	1.52e-07	4.93e-06
AI854703	-0.496935	0.0544607	0.250156	-0.315827	0.173431	0.426662
AI987944	-0.0287314	0.906418	0.969361	0.046344	0.836225	0.933678
Aida	0.954695	0.00121402	0.0181599	0.486701	0.0694484	0.25439
Aif1	1.1088	2.38e-05	0.000732729	0.247131	0.304592	0.576418
Aif1l	-1.0645	8.62e-05	0.00218521	-1.75673	4.97e-12	2.77e-10
Aifm1	-0.421861	0.0587116	0.263269	-0.261532	0.193873	0.453805
Aifm2	-0.359755	0.144525	0.438769	0.00162916	0.994244	0.999586
Aifm3	0.331056	0.245643	0.569792	-0.312595	0.223484	0.489169
Aig1	0.16995	0.475102	0.762738	-0.00079374	0.997049	1
Aim2	0.925082	0.00520568	0.0531615	0.720232	0.0153108	0.0945261
Aimp1	-0.309967	0.18624	0.499447	-0.423018	0.0456427	0.196328
Aimp2	-0.182554	0.506599	0.784359	-0.35932	0.15284	0.40048
Aip	-0.222467	0.356308	0.674709	-0.412919	0.0578006	0.228067
Aire	-1.1424	0.235132	0.558449	1.23955	0.0735822	0.263647
Airn	0.253759	0.512812	0.788315	-0.937359	0.00971806	0.068271
Ajap1	-0.0247093	0.920143	0.974282	-0.31505	0.158051	0.40731
Ajm1	0.725731	0.0440587	0.220147	-0.158424	0.640608	0.831462
Ajuba	-1.39683	2.35e-06	9.42e-05	-1.03802	0.000190972	0.00301093
Ak1	0.0339146	0.897384	0.965443	-0.415264	0.0810648	0.278516
AK157302	-0.310458	0.536344	0.804173	0.18494	0.707892	0.869304
Ak2	-0.406011	0.0824907	0.323091	0.292512	0.166467	0.418142
Ak3	-0.319646	0.273447	0.598186	0.390766	0.13595	0.375115
Ak3l2-ps	0.759932	0.429507	0.730721	-1.21349	0.186982	0.444336
Ak4	0.780723	0.023594	0.149524	-0.200445	0.516966	0.750547
Ak5	-0.150485	0.71489	0.893823	-0.36846	0.32647	0.596565
Ak6	0.077662	0.764724	0.914711	-0.415435	0.0828812	0.282163
Ak7	1.39144	0.0015864	0.0221987	-1.23748	0.00215058	0.0217162
Ak8	-0.00915508	0.984587	0.997764	-0.30468	0.504681	0.743289
Ak9	0.324948	0.528612	0.799073	-1.14966	0.0351212	0.166565
Akain1	0.85775	0.00351825	0.0399051	-0.37641	0.156594	0.405802
Akap1	-0.0887414	0.736014	0.902907	-0.261837	0.271606	0.54336
Akap10	0.136086	0.588574	0.833732	0.0523761	0.817014	0.924018
Akap11	0.0224571	0.918785	0.97423	0.182096	0.358749	0.626421
Akap12	-0.0634395	0.830138	0.942477	1.27844	1.64e-06	4.37e-05
Akap13	0.0726292	0.766694	0.915548	0.508825	0.0209155	0.117807
Akap14	1.7392	0.00960893	0.0815433	-0.808629	0.24806	0.518521
Akap17b	0.165656	0.497103	0.7771	0.051355	0.815676	0.923512
Akap2	0.881107	0.14156	0.434002	1.37871	0.0105118	0.0722335
Akap3	-0.515027	0.309137	0.632625	0.0147905	0.976892	0.993503
Akap5	-0.243348	0.333852	0.655581	-0.364886	0.106244	0.324929
Akap6	0.158334	0.460356	0.753385	-0.0224002	0.908067	0.965746
Akap7	0.527807	0.038964	0.204893	-0.219698	0.340864	0.609635
Akap8	-0.0653734	0.784662	0.922761	-0.0710706	0.741362	0.885616
Akap8l	-0.153785	0.638341	0.858681	0.00347342	0.990528	0.999101
Akap9	0.196081	0.455042	0.749888	0.29515	0.211415	0.475912
Akip1	0.236249	0.44595	0.742941	-0.592463	0.0393945	0.179075
Akirin1	-0.0290792	0.894407	0.964891	0.155041	0.432735	0.686972
Akirin2	0.144409	0.523962	0.795499	-0.0359966	0.860463	0.944032
Akna	0.433387	0.0731142	0.301655	0.397358	0.0683518	0.252314
Aknad1	-2.06356	0.00771532	0.0695063	-0.911611	0.559758	0.780184
Akr1a1	-0.259937	0.264983	0.590289	-0.557401	0.00812837	0.0598554
Akr1b10	-0.214066	0.438942	0.737337	-0.829259	0.00104276	0.0122926
Akr1b3	0.356279	0.158286	0.461397	-0.204127	0.376098	0.643385
Akr1b7	1.58524	0.0226203	0.145585	0.567882	0.427143	0.683039
Akr1b8	-1.21557	0.000736619	0.0123228	-0.183307	0.589042	0.798197
Akr1c13	-0.799013	0.165998	0.472785	0.211366	0.675895	0.852665
Akr1c14	0.0249884	0.934899	0.980566	-2.10286	2.68e-09	1.1e-07
Akr1c18	-0.44681	0.646412	0.862203	-2.15307	0.0758756	0.267698
Akr1c19	-1.6884	0.101082	0.362738	-4.92222	0.000983476	0.0116892
Akr1c21	1.85613	0.0839851	0.326368	3.17398	0.0168824	0.101197
Akr1e1	0.138242	0.539195	0.806176	-0.232848	0.254823	0.52519
Akr7a5	-0.300184	0.234236	0.557522	-0.33287	0.144571	0.388533
Akt1	-0.579142	0.0180691	0.125089	-0.357061	0.103579	0.320812
Akt1s1	-0.0737213	0.753045	0.910414	-0.233129	0.27023	0.54228
Akt2	0.398849	0.106967	0.374963	-0.032895	0.882562	0.954012
Akt2-ps	-0.0254172	0.958046	0.988852	-0.173628	0.691957	0.861109
Akt3	0.241666	0.264439	0.589865	-0.132351	0.498823	0.738786
Aktip	-0.462778	0.0413441	0.212264	-0.138747	0.494822	0.735719
Alad	-0.720399	0.0510811	0.239978	-0.952661	0.00456797	0.0392522
Alas1	0.172969	0.429364	0.730645	0.335781	0.0897915	0.29512
Alas2	-0.198911	0.489835	0.772399	-0.213674	0.424385	0.681683
Alb	0.859229	0.484869	0.769089	-1.48789	0.282314	0.552761
Alcam	-0.272923	0.315283	0.638833	-0.0727971	0.76504	0.897694
Aldh16a1	-0.358212	0.149637	0.447009	-0.421531	0.0636328	0.242593
Aldh18a1	-0.59814	0.0207015	0.137067	0.224684	0.332383	0.601868
Aldh1a1	-0.379649	0.323307	0.646585	-0.857832	0.0138373	0.0879234
Aldh1a2	1.18618	0.00337221	0.0387405	0.297743	0.399213	0.663635
Aldh1a3	0.107488	0.840448	0.946079	-1.0834	0.0234519	0.12815
Aldh1a7	-1.19562	0.00588655	0.0576093	-0.424008	0.317987	0.589162
Aldh1b1	0.738927	0.0175482	0.1227	0.231742	0.417339	0.676325
Aldh1l1	0.657377	0.00397163	0.0435103	0.340083	0.100596	0.31504
Aldh1l2	-0.42426	0.276542	0.601992	-0.0223283	0.94968	0.982544
Aldh2	-0.558669	0.0427881	0.216441	-0.481917	0.0509295	0.211493
Aldh3a1	-0.633759	0.07802	0.312766	-0.540155	0.11329	0.337542
Aldh3a2	-0.106115	0.647123	0.862378	-0.0206695	0.921194	0.970884
Aldh3b1	-0.351413	0.177094	0.488291	-0.218207	0.35652	0.624356
Aldh3b2	-0.438181	0.245807	0.569934	-0.514582	0.143464	0.387094
Aldh3b3	-0.679137	0.609174	0.844149	-4.04812	0.000162938	0.00261815
Aldh4a1	0.00703053	0.976732	0.995135	-0.0719038	0.740507	0.885128
Aldh5a1	-0.355028	0.165237	0.47193	-0.405671	0.077837	0.271531
Aldh6a1	-0.430811	0.168472	0.475244	0.0168591	0.952087	0.983532
Aldh7a1	-0.17052	0.530577	0.800073	-0.453616	0.0650447	0.245586
Aldh8a1	-0.259356	0.761969	0.913357	1.07746	0.213175	0.477755
Aldh9a1	-0.474561	0.086373	0.332123	-0.055974	0.822069	0.925782
Aldoa	0.0713562	0.772006	0.917598	-0.242132	0.276689	0.547997
Aldoa-ps4	-0.372738	0.562453	0.818223	-0.248023	0.713999	0.871805
Aldoart1	-0.47472	0.226638	0.548937	-0.353767	0.356462	0.624356
Aldoart2	-1.97818	0.00666175	0.0629078	0.201499	0.792939	0.913681
Aldob	0.646661	0.300236	0.622341	-0.460428	0.44264	0.694347
Aldoc	0.123376	0.641214	0.859952	-0.351171	0.143772	0.387552
Alg1	-0.0464671	0.846518	0.948109	0.171085	0.431913	0.686199
Alg10b	0.143276	0.597258	0.838149	0.100207	0.681605	0.85504
Alg11	-0.110129	0.619271	0.848894	0.0776386	0.698717	0.863896
Alg12	-0.182266	0.47258	0.760987	0.232785	0.313707	0.58481
Alg13	-0.210947	0.40258	0.710832	-0.131354	0.57326	0.789554
Alg14	-0.276737	0.316563	0.640206	-0.333525	0.18303	0.43934
Alg2	-0.537581	0.0394394	0.20647	-0.332162	0.156143	0.405254
Alg3	-0.304308	0.202177	0.521268	0.163912	0.453432	0.702682
Alg5	-0.324041	0.19556	0.511974	-0.401564	0.077647	0.271154
Alg6	0.313801	0.309154	0.632625	-0.0898576	0.749476	0.889071
Alg8	-0.304611	0.286605	0.610933	0.341813	0.19225	0.451711
Alg9	-0.344875	0.175027	0.485757	-0.131779	0.567988	0.785636
Alk	-0.138257	0.751384	0.909774	-0.0932914	0.813488	0.922683
Alkal2	0.541857	0.266295	0.591523	0.514305	0.241193	0.510332
Alkbh1	0.204557	0.40916	0.715885	0.526436	0.0195305	0.112243
Alkbh2	-0.184028	0.60459	0.842	-0.0165402	0.960131	0.987289
Alkbh3	-0.228965	0.376824	0.691413	-0.0957918	0.681873	0.855157
Alkbh3os1	0.139353	0.816561	0.937019	1.08139	0.148565	0.39433
Alkbh4	0.227877	0.36098	0.679172	0.0792442	0.726946	0.879026
Alkbh5	0.0143414	0.949934	0.985509	0.275104	0.180419	0.436521
Alkbh6	-0.0609576	0.788109	0.924121	-0.377149	0.0667188	0.249461
Alkbh7	-0.245904	0.338048	0.659471	-0.494439	0.0336283	0.162242
Alkbh8	0.0829479	0.715561	0.894021	0.0967961	0.638942	0.83038
Allc	-0.713288	0.349968	0.668781	-0.0190796	0.970169	0.990752
Alms1	0.620511	0.0721222	0.298832	0.103417	0.736869	0.883707
Alms1-ps1	0.614625	0.337642	0.659139	0.319081	0.585298	0.796385
Alms1-ps2	-0.371124	0.683102	0.878961	-0.169726	0.844225	0.93684
Alox12	-0.161524	0.752993	0.910414	-1.68571	0.000321982	0.00464217
Alox12b	-0.171104	0.743611	0.905806	0.806334	0.0841913	0.284929
Alox12e	-2.9409	0.0159303	0.115173	-1.99724	0.0363974	0.170305
Alox15	-0.3528	0.541455	0.806702	0.181453	0.781274	0.906399
Alox5	-0.403975	0.36571	0.68254	0.254822	0.526687	0.757258
Alox5ap	0.279728	0.376646	0.69132	0.946173	0.000966866	0.0115347
Alox8	-1.0189	0.00412268	0.0446952	-0.367049	0.251888	0.521985
Aloxe3	0.0452098	0.884254	0.961727	0.337895	0.229511	0.496923
Alpk1	0.864529	0.016096	0.115764	1.57386	9.78e-07	2.73e-05
Alpk2	1.89367	6.34e-05	0.00168293	-0.00306917	0.992826	0.999586
Alpk3	-0.0888435	0.842308	0.946859	-0.297198	0.457433	0.706352
Alpl	-0.192083	0.515352	0.790532	-0.973034	0.000462648	0.00619072
Als2	1.13887	0.0012778	0.0188987	0.137285	0.663811	0.844578
Als2cl	-0.534148	0.0400666	0.208611	-0.497839	0.0347836	0.16573
Als2cr12	1.15211	0.304446	0.627669	-1.04061	0.221716	0.48693
Alx1	0.527616	0.614644	0.846317	-0.328522	0.631451	0.825147
Alx3	0.443099	0.606595	0.84299	-3.20124	3.11e-05	0.000624341
Alx4	0.718109	0.327592	0.650148	-1.85261	0.00435273	0.0378247
Alyref	-0.431353	0.0806661	0.318782	-0.177554	0.424476	0.681757
Alyref2	-0.259508	0.42887	0.730623	0.0258487	0.932732	0.975992
Amacr	-0.124165	0.625723	0.851864	-0.274321	0.236787	0.505174
Ambra1	0.277343	0.215735	0.537234	0.172492	0.394113	0.659239
Amd1	0.0695411	0.778349	0.920751	-0.0843672	0.705762	0.868227
Amd2	-0.778959	0.149058	0.446234	0.149512	0.770071	0.900916
Amdhd1	0.857002	0.272086	0.596799	-0.291579	0.64459	0.833768
Amdhd2	-0.242645	0.359269	0.677759	-0.556107	0.0211882	0.118774
Amer1	0.448123	0.0951456	0.350295	-0.0203336	0.93349	0.976191
Amer2	0.180797	0.490953	0.773016	0.0397162	0.866093	0.946396
Amer3	0.600183	0.013425	0.102258	-0.0519775	0.8123	0.922039
Amfr	0.0473451	0.828177	0.941967	-0.0455357	0.816866	0.924018
Amh	-0.608801	0.128207	0.411267	0.0613262	0.866065	0.946396
Amhr2	-0.338241	0.439411	0.737847	0.56052	0.165188	0.416946
Amigo1	0.181528	0.419515	0.723141	-0.204546	0.313432	0.584671
Amigo2	0.570334	0.0438683	0.219666	0.812466	0.00177428	0.0186646
Amigo3	0.875086	0.00551312	0.0551633	0.73628	0.0095884	0.0677436
Ammecr1	-0.761138	0.0101873	0.0848768	-0.0299844	0.91336	0.967699
Ammecr1l	0.0983891	0.676561	0.875362	0.0997329	0.640382	0.831394
Amn	-0.888084	0.00559072	0.0556654	-0.706745	0.0155446	0.095583
Amn1	0.0617222	0.796078	0.928155	-0.0354752	0.87098	0.94834
Amot	-0.187116	0.489802	0.772399	-0.453783	0.0632429	0.241684
Amotl1	-0.402172	0.139024	0.430001	0.675598	0.00600976	0.0478147
Amotl2	0.0582399	0.859681	0.952816	0.655191	0.0267428	0.140049
Ampd1	-0.0161137	0.969613	0.992273	-0.729773	0.0656792	0.247146
Ampd2	-0.375735	0.114361	0.388256	-0.77544	0.000296036	0.00433817
Ampd3	0.285292	0.197425	0.514599	0.703081	0.000477073	0.00633065
Amph	0.601803	0.0175666	0.122751	-0.0822743	0.720656	0.876172
Amt	0.203407	0.453009	0.749225	-0.354282	0.151257	0.398513
Amy1	0.352202	0.425882	0.729109	0.219845	0.58499	0.796273
Amz1	-0.034371	0.914834	0.972626	-0.807084	0.00629269	0.0493971
Amz2	-0.103186	0.663061	0.868965	-0.219418	0.305238	0.577078
Anapc1	-0.0436475	0.845942	0.947986	-0.104234	0.606237	0.808884
Anapc10	-0.213488	0.39059	0.702892	0.083941	0.708589	0.869472
Anapc11	-0.403894	0.120195	0.398834	-0.560121	0.0170793	0.102014
Anapc13	-0.20243	0.407966	0.715085	-0.559037	0.0118838	0.0789884
Anapc15	-0.286957	0.332527	0.654071	-0.496002	0.0672427	0.25033
Anapc16	0.0403238	0.865521	0.955077	-0.152093	0.479743	0.724316
Anapc2	-0.222103	0.338028	0.659471	-0.268664	0.198177	0.459404
Anapc4	-0.132815	0.547497	0.809912	-0.0642606	0.74773	0.888341
Anapc5	-0.297803	0.166708	0.473375	-0.442723	0.0222171	0.123089
Anapc7	-0.133759	0.559437	0.816614	-0.233661	0.259996	0.530884
Ang	-0.779105	0.0389325	0.204776	-0.287893	0.381656	0.647586
Angel1	-0.167691	0.5231	0.795138	-0.284814	0.233701	0.501706
Angel2	0.105179	0.631187	0.85536	-0.258786	0.191829	0.451103
Angpt1	1.00047	0.000507221	0.00920209	1.14489	1.38e-05	0.000304004
Angpt2	2.08566	4.37e-12	4.18e-10	2.68377	4.3e-21	5.33e-19
Angpt4	-1.71452	0.00539325	0.0544273	0.146118	0.806869	0.919847
Angptl1	-0.0309493	0.935645	0.98075	-0.476131	0.254935	0.525372
Angptl2	-2.30792	4.1e-16	5.62e-14	-1.22111	1.16e-06	3.17e-05
Angptl3	-1.1075	0.0402985	0.209348	0.00865427	0.991014	0.999101
Angptl4	0.232917	0.485836	0.769407	2.40132	2.81e-15	2.08e-13
Angptl6	-0.272886	0.307387	0.630788	-0.402058	0.0952037	0.305478
Angptl7	-0.96585	0.0184847	0.126754	0.0448923	0.917916	0.969305
Ank	-0.364199	0.115483	0.38991	-0.270459	0.19322	0.453038
Ank1	0.342633	0.141138	0.433293	-0.219371	0.296414	0.567918
Ank2	0.307564	0.17456	0.485012	-0.0131438	0.948602	0.982066
Ank3	-0.0586355	0.7912	0.925463	-0.097056	0.626271	0.821938
Ankdd1a	-1.37936	0.00495595	0.0512176	-1.11188	0.0274171	0.142117
Ankdd1b	-1.00534	0.127178	0.409773	-1.21074	0.157821	0.407068
Ankef1	-0.0055028	0.988625	0.998822	-0.592878	0.103362	0.320385
Ankfn1	-0.684822	0.0763754	0.309157	-1.36732	0.000227369	0.00347322
Ankfy1	1.02399	0.00236193	0.0298354	0.936496	0.00196804	0.0202919
Ankhd1	0.249379	0.36169	0.679648	0.382113	0.118449	0.346078
Ankib1	0.218629	0.382749	0.695633	0.234539	0.29904	0.570419
Ankk1	-0.123713	0.875926	0.958006	0.559364	0.583516	0.795196
Ankle1	-1.29809	0.00978618	0.0824503	-0.643067	0.177093	0.431818
Ankle2	0.155707	0.48257	0.767801	0.130208	0.51566	0.749479
Ankmy1	0.925341	0.0551236	0.252115	0.392376	0.384214	0.649656
Ankmy2	0.137855	0.544601	0.80809	-0.145772	0.48054	0.72503
Ankra2	0.00413487	0.985818	0.997935	-0.356893	0.0913882	0.297822
Ankrd1	-0.954596	0.181851	0.494317	-0.11992	0.841008	0.935837
Ankrd10	-0.196428	0.46938	0.759008	-0.0708153	0.771874	0.901716
Ankrd11	-0.0136913	0.951601	0.986039	0.0419654	0.835986	0.933678
Ankrd12	0.49507	0.0378416	0.201075	0.356162	0.0978858	0.310832
Ankrd13a	0.0767164	0.732557	0.901412	0.873613	1.68e-05	0.000362541
Ankrd13b	0.123992	0.612605	0.845878	-0.323915	0.144315	0.388266
Ankrd13c	0.118957	0.608711	0.843911	0.0414024	0.843906	0.93684
Ankrd13d	-0.356759	0.126936	0.409773	-0.315916	0.132526	0.369095
Ankrd16	-0.257162	0.291029	0.614788	-0.194856	0.377952	0.644989
Ankrd17	0.253262	0.319007	0.642415	0.545462	0.0173231	0.102947
Ankrd2	0.249674	0.671876	0.873177	-0.111315	0.844377	0.93684
Ankrd22	1.11188	0.303018	0.625965	1.05962	0.205689	0.468873
Ankrd23	0.0998202	0.822719	0.939924	-0.375054	0.418511	0.677143
Ankrd24	0.0097087	0.969198	0.992212	-0.183352	0.423251	0.680719
Ankrd26	-0.0336841	0.887892	0.962617	-0.413652	0.0583735	0.229719
Ankrd27	-0.214579	0.353819	0.672553	-0.137859	0.509917	0.746338
Ankrd28	-0.0307321	0.912897	0.97194	0.0858473	0.731843	0.881046
Ankrd29	-0.128315	0.655863	0.86529	-0.331735	0.199999	0.461613
Ankrd31	0.355773	0.651716	0.864088	-0.495599	0.510447	0.746338
Ankrd33	-2.47953	0.000882687	0.0141923	-1.247	0.242847	0.512377
Ankrd33b	1.41066	0.0160308	0.115564	0.680312	0.1854	0.44246
Ankrd34a	0.0634436	0.805222	0.93273	-0.354814	0.127082	0.360307
Ankrd34b	-0.762479	0.00526821	0.0535526	-0.403084	0.0998074	0.313634
Ankrd34c	-0.864633	0.0201049	0.134231	-0.729202	0.0286097	0.145763
Ankrd35	-0.27854	0.329287	0.651192	-0.304509	0.241915	0.511134
Ankrd37	-0.284426	0.414618	0.719868	-0.565844	0.0812571	0.27891
Ankrd39	-0.280279	0.2761	0.601575	-0.225128	0.33725	0.606402
Ankrd40	-0.0206	0.922984	0.9752	-0.273081	0.155222	0.403653
Ankrd42	-0.233238	0.340351	0.661115	-0.305805	0.172767	0.426018
Ankrd44	-0.17498	0.478143	0.764383	0.0873786	0.695571	0.862579
Ankrd45	-0.0895321	0.777351	0.920217	-0.0974689	0.733698	0.882136
Ankrd46	0.134651	0.604028	0.841668	-0.160639	0.494839	0.735719
Ankrd49	-0.181777	0.489907	0.772403	-0.0160353	0.947281	0.981621
Ankrd50	-0.0910231	0.694391	0.883593	0.0240743	0.908103	0.965746
Ankrd52	0.162806	0.49087	0.772994	0.172278	0.418485	0.677143
Ankrd53	-0.225035	0.663232	0.868965	0.0698609	0.876558	0.951296
Ankrd54	-0.10192	0.712491	0.892782	-0.0217083	0.930482	0.974751
Ankrd55	-0.924047	0.00362723	0.0406865	-0.363808	0.206856	0.470678
Ankrd6	-0.303039	0.287226	0.61136	-0.417483	0.103111	0.319923
Ankrd61	1.01161	0.0806634	0.318782	0.58868	0.27083	0.542772
Ankrd63	-1.19607	0.0540833	0.249348	-1.09171	0.0506212	0.210683
Ankrd66	1.00169	0.0494306	0.23533	-1.33644	0.00752275	0.0565104
Ankrd9	-0.219397	0.3405	0.661251	0.0907911	0.661447	0.843301
Anks1	-0.195895	0.369685	0.68525	-0.0461714	0.814142	0.922862
Anks1b	0.459543	0.0568395	0.257746	-0.137332	0.528827	0.758587
Anks3	0.226905	0.417297	0.721826	0.165126	0.513488	0.748489
Anks4b	1.49026	0.169077	0.476406	0.0203219	0.999802	1
Anks6	0.0105066	0.968305	0.992162	-0.2246	0.35038	0.61863
Ankub1	-0.641552	0.0610426	0.269793	-0.960812	0.00315623	0.0295672
Ankzf1	0.0429952	0.861596	0.953614	0.00731618	0.973887	0.992382
Anln	-1.11864	0.000305166	0.00612885	0.307634	0.257296	0.527948
Ano1	-0.109868	0.719257	0.895453	-0.270526	0.34441	0.613029
Ano10	-0.0914609	0.682317	0.878783	-0.280615	0.165826	0.417519
Ano2	-1.70483	0.00854416	0.0752432	-0.520199	0.382762	0.648527
Ano3	0.853337	0.00946438	0.0807056	-0.32703	0.27657	0.547817
Ano4	-0.497505	0.043868	0.219666	-0.423896	0.0570049	0.226125
Ano5	-0.00937496	0.977292	0.995478	0.412852	0.183302	0.439613
Ano6	-0.511691	0.0243008	0.152233	0.0428019	0.834044	0.932267
Ano7	-2.00242	2.33e-05	0.000720747	-0.339464	0.515177	0.749068
Ano8	-0.236057	0.291175	0.614864	-0.221102	0.271635	0.54336
Ano9	-4.15197	1.33e-08	8.32e-07	-2.00933	0.0113427	0.0762316
Anp32-ps	1.18227	0.139423	0.430404	-0.34211	0.601176	0.805983
Anp32a	0.567946	0.0248397	0.154128	-0.0945263	0.68013	0.854438
Anp32b	-0.519505	0.0518978	0.242755	-0.0948953	0.692695	0.861126
Anp32b-ps1	-0.950703	0.0946459	0.349376	0.286434	0.641057	0.831544
Anp32e	-0.130155	0.6706	0.872859	-0.286017	0.300515	0.571961
Anpep	-0.338993	0.403668	0.711448	-0.589065	0.113836	0.338436
Antxr1	-0.606248	0.0419112	0.214174	-0.480886	0.0725065	0.261091
Antxr2	-1.4399	9.61e-08	5.12e-06	0.496709	0.0420248	0.186389
Anxa1	-1.71087	4.24e-08	2.4e-06	-1.21437	1.17e-05	0.000261634
Anxa10	-1.45497	0.210564	0.530847	-0.100665	0.881358	0.953609
Anxa11	-0.0334806	0.901588	0.967339	0.279685	0.251543	0.52156
Anxa11os	0.675103	0.531805	0.800809	1.10234	0.208936	0.472872
Anxa2	-1.01775	0.00248912	0.03116	0.290444	0.323558	0.594534
Anxa3	-0.63565	0.0369357	0.198337	-0.0540062	0.843704	0.93684
Anxa4	-0.313379	0.266377	0.591535	-0.270526	0.299623	0.570903
Anxa5	-0.812415	0.00101409	0.015808	-0.524196	0.0175098	0.103664
Anxa6	0.0795865	0.746814	0.907432	0.0945349	0.671894	0.849924
Anxa7	0.295351	0.179201	0.491054	0.424279	0.0329945	0.160084
Anxa8	-0.0822997	0.867905	0.95587	-1.65385	0.000379085	0.00530125
Anxa9	-0.879763	0.0423596	0.215433	-0.550543	0.255217	0.525614
Aoah	1.81421	3.54e-05	0.00104195	1.63239	4.79e-05	0.000921047
Aoc1	2.15508	0.0444954	0.221305	-1.53147	0.14984	0.396584
Aoc2	0.253597	0.382165	0.695073	0.145135	0.591234	0.79942
Aoc3	-0.566852	0.172235	0.481651	-0.0671519	0.857979	0.943207
Aox1	-0.0932215	0.771428	0.91736	0.450805	0.119109	0.347266
Aox2	-2.68717	0.00123071	0.0183359	1.07856	0.328986	0.598407
Aox3	-0.0978806	0.852036	0.950229	-1.24657	0.00891073	0.0640088
Aox4	-1.6705	0.00628173	0.0604177	-0.754921	0.170374	0.422633
Ap1ar	-0.0922681	0.677949	0.876244	-0.202392	0.313349	0.584671
Ap1b1	-0.101345	0.673019	0.873712	-0.159842	0.461027	0.709088
Ap1g1	0.0467171	0.828568	0.941988	0.150334	0.439873	0.692129
Ap1g2	0.454409	0.230195	0.55285	0.709624	0.0413665	0.184743
Ap1m1	-0.328709	0.151096	0.449582	-0.31704	0.124471	0.356296
Ap1m2	-0.215748	0.655064	0.864992	-0.0753621	0.863075	0.945041
Ap1s1	-0.114	0.687603	0.88073	-0.452745	0.0780723	0.271968
Ap1s2	-0.691497	0.00637375	0.0610541	-0.38905	0.0870462	0.290038
Ap1s3	1.34294	0.00202649	0.0267006	0.711149	0.0843188	0.285015
Ap2a1	-0.12401	0.584928	0.831102	-0.0970908	0.634915	0.827303
Ap2a2	0.254388	0.27935	0.605113	-0.0982131	0.644675	0.833768
Ap2b1	0.318565	0.143415	0.437255	0.116127	0.555427	0.777409
Ap2m1	-0.121692	0.596171	0.83775	-0.340891	0.100192	0.314414
Ap2s1	-0.0259109	0.91364	0.972316	-0.355744	0.0997417	0.313584
Ap3b1	-0.0505588	0.82161	0.939591	0.140302	0.487871	0.730759
Ap3b2	0.038413	0.867322	0.95587	-0.0834925	0.687378	0.858473
Ap3d1	0.0887473	0.683155	0.878961	0.0211662	0.913904	0.96777
Ap3m1	-0.0150389	0.945703	0.98416	-0.187	0.350091	0.618363
Ap3m1-ps	-0.409412	0.552157	0.812286	-1.03818	0.210594	0.475164
Ap3m2	0.704633	0.00135574	0.0197452	-0.112719	0.57145	0.788228
Ap3s1	-0.273116	0.262362	0.586871	-0.414323	0.0617836	0.238179
Ap3s1-ps2	-0.492238	0.595247	0.83729	-1.56474	0.12985	0.364452
Ap3s2	-0.193741	0.382177	0.695073	-0.345073	0.0844034	0.285129
Ap4b1	0.0404261	0.903936	0.968256	0.11987	0.708898	0.869472
Ap4e1	0.188411	0.463984	0.755376	0.421586	0.0740701	0.264758
Ap4m1	-0.281895	0.245681	0.56982	0.0355839	0.87114	0.948432
Ap4s1	-0.111514	0.630021	0.854608	-0.417423	0.0472056	0.201
Ap5b1	-0.0410607	0.891426	0.963798	0.0778002	0.77814	0.904455
Ap5m1	-0.0589626	0.809716	0.934502	0.182541	0.408914	0.670751
Ap5s1	-0.180595	0.467898	0.758094	-0.325102	0.148031	0.393616
Ap5z1	-0.165781	0.520552	0.793692	-0.078548	0.736862	0.883707
Apaf1	0.488548	0.0485284	0.232622	0.422605	0.0622664	0.23918
Apba1	0.0383645	0.860525	0.953031	-0.104296	0.59693	0.80337
Apba2	0.404133	0.0642746	0.277864	-0.167465	0.396692	0.661391
Apba3	-0.192623	0.42883	0.730623	-0.106728	0.627536	0.822695
Apbb1	0.163317	0.471971	0.760554	-0.16845	0.411995	0.672458
Apbb1ip	-0.246223	0.3489	0.668153	-0.215221	0.374433	0.641373
Apbb2	-0.200292	0.508023	0.785549	0.462722	0.0912104	0.297459
Apc	0.158066	0.605624	0.842471	-0.507462	0.0675376	0.250829
Apc-ps1	3.11795	0.012762	0.0987575	-1.11022	0.2536	0.524005
Apc2	-0.0802064	0.74564	0.906722	-0.238819	0.283648	0.553734
Apcdd1	-0.392555	0.246443	0.570935	-1.41275	4.9e-06	0.000117974
Apeh	-0.308816	0.188984	0.503994	-0.150794	0.477295	0.722674
Apex1	-0.358826	0.193829	0.510209	-0.488467	0.0534915	0.218117
Apex2	-0.279286	0.345814	0.666644	0.269716	0.31615	0.587402
Aph1a	-0.303407	0.198829	0.516546	-0.114193	0.592942	0.800404
Aph1b	-0.227941	0.433955	0.733343	-0.0625893	0.810007	0.921684
Aph1c	-1.0225	0.00286769	0.0343202	-0.00242855	0.993507	0.999586
Api5	0.0681266	0.780408	0.921551	0.0501271	0.819904	0.925141
Apip	0.122222	0.636383	0.857782	0.104746	0.654469	0.83934
Aplf	-0.148292	0.609343	0.844197	-0.16406	0.538855	0.76502
Apln	-1.04329	0.00154137	0.0217183	-1.17287	7.44e-05	0.00134462
Aplnr	2.06024	9.67e-08	5.14e-06	-2.04388	6.73e-07	1.96e-05
Aplp1	-0.120908	0.593572	0.836393	-0.295907	0.147539	0.392976
Aplp2	-0.013047	0.956249	0.988242	-0.0686043	0.748705	0.888624
Apmap	-0.0464742	0.83125	0.94272	-0.011092	0.955115	0.985092
Apoa1	-0.158906	0.761503	0.913293	-0.238718	0.605387	0.808358
Apoa2	-0.597262	0.243644	0.568471	-1.0596	0.0390019	0.177942
Apob	-3.17424	0.000368005	0.00715288	2.6142	0.00085192	0.0104012
Apobec1	2.20964	2.72e-07	1.35e-05	2.62552	1.63e-11	8.61e-10
Apobec2	-0.29435	0.520857	0.793692	-0.126044	0.763647	0.897105
Apobec3	2.43837	1.61e-13	1.78e-11	3.02022	3.91e-22	5.39e-20
Apobr	-0.0795758	0.821599	0.939591	0.496076	0.121057	0.350612
Apoc1	-1.70535	2.42e-05	0.000742842	-1.71017	5.67e-06	0.000133904
Apoc3	1.50782	0.00571558	0.0565306	-0.367548	0.459619	0.708299
Apod	0.79013	0.0412518	0.212031	1.13565	0.000933487	0.0112325
Apoe	-0.350839	0.155348	0.456139	-1.15323	2.33e-07	7.3e-06
Apof	3.49704	2.22e-09	1.55e-07	2.27788	1.93e-05	0.000409994
Apoh	0.331028	0.477935	0.764383	0.575799	0.201707	0.463973
Apol10b	4.15534	5.7e-12	5.37e-10	3.69208	2.58e-11	1.34e-09
Apol11a	-1.74141	0.153199	0.452846	-0.560912	0.503613	0.742665
Apol11b	0.414519	0.489305	0.771879	-0.267982	0.688722	0.85905
Apol6	2.35091	4.66e-05	0.00130721	2.74641	8.13e-07	2.3e-05
Apol7a	1.56931	0.00420783	0.0452231	-0.325494	0.515309	0.749196
Apol7c	5.88165	6.19e-05	0.00164768	0.0273593	0.761831	0.896133
Apol8	-0.0298691	0.914107	0.972455	0.0564421	0.823545	0.926273
Apol9a	3.54912	1.11e-05	0.000383252	3.89895	4.26e-08	1.47e-06
Apol9b	3.60386	9.06e-10	6.79e-08	3.5747	7.61e-11	3.79e-09
Apold1	1.08361	0.0681626	0.288459	1.53967	0.00287803	0.0274328
Apom	-0.535512	0.492752	0.774011	-0.473707	0.56176	0.781668
Apoo	-0.596639	0.0442765	0.220819	-0.202846	0.456246	0.705237
Apoo-ps	-0.0828798	0.875986	0.958006	0.390781	0.428612	0.683869
Apool	-0.164389	0.528996	0.799181	-0.111374	0.645768	0.834274
Apopt1	-0.157599	0.532781	0.801523	-0.422286	0.0660209	0.247972
App	0.125714	0.569533	0.822143	-0.0987231	0.621298	0.818658
Appbp2	-0.143321	0.516912	0.791295	0.195771	0.325098	0.59556
Appbp2os	-0.0362906	0.95743	0.988685	0.860131	0.130495	0.365755
Appl1	-0.0372143	0.867408	0.95587	-0.0111929	0.955462	0.9852
Appl2	0.169267	0.515732	0.790647	-0.877637	0.00020131	0.00313957
Aprt	-0.461552	0.0898682	0.33891	-0.363023	0.139563	0.38071
Aprt-ps	-0.32493	0.610313	0.844598	-0.91077	0.122507	0.353189
Aptx	-0.247273	0.268454	0.593697	-0.296525	0.141902	0.384731
Aqp1	-0.734668	0.199179	0.51691	-1.44615	0.00491549	0.0412493
Aqp11	-0.43449	0.133828	0.420778	-0.553531	0.0344881	0.164943
Aqp2	-0.32711	0.673445	0.873812	-0.672219	0.329615	0.599111
Aqp3	-1.38419	0.139696	0.43102	-0.311701	0.675196	0.852339
Aqp4	0.750097	0.00464814	0.0488885	-0.678056	0.00463633	0.0395397
Aqp5	0.329044	0.50077	0.779818	-0.354285	0.476099	0.72176
Aqp6	2.76318	0.00187182	0.025062	-0.0802018	0.913834	0.96777
Aqp7	-0.512609	0.531298	0.80059	0.844827	0.210649	0.475164
Aqp9	-0.252456	0.411783	0.717568	-0.556144	0.0486087	0.204942
Aqr	0.126042	0.591927	0.835652	0.286261	0.176546	0.431236
Ar	-0.0223077	0.932841	0.979616	0.492583	0.0385022	0.176528
Araf	-0.245326	0.309588	0.63272	-0.471639	0.0305483	0.152557
Arap1	0.507485	0.0581588	0.261709	-0.00864316	0.971473	0.991216
Arap2	0.430415	0.16802	0.474807	0.658534	0.0181238	0.10632
Arap3	0.297828	0.321343	0.644967	0.138402	0.613081	0.813355
Arc	1.49574	0.0126493	0.0980891	0.184625	0.734061	0.882334
Arcn1	-0.179943	0.415474	0.720458	0.13946	0.481435	0.725891
Areg	-1.83386	0.000529343	0.00951837	-0.193869	0.701415	0.865358
Arel1	0.693789	0.00363701	0.0407036	0.190325	0.37664	0.643868
Arf1	0.0382235	0.864858	0.954717	-0.22925	0.258818	0.529563
Arf2	-0.21963	0.327591	0.650148	-0.0162651	0.935631	0.977062
Arf3	0.141285	0.596471	0.837757	-0.278716	0.248967	0.519283
Arf4	0.355523	0.147351	0.443058	0.376051	0.0888787	0.293108
Arf5	-0.137185	0.558134	0.815769	-0.247879	0.241165	0.510321
Arf6	-0.209002	0.377506	0.691688	0.395959	0.0626263	0.240274
Arfgap1	0.0877044	0.688653	0.881427	-0.163104	0.410492	0.671711
Arfgap2	0.164098	0.492938	0.774011	-0.121626	0.574246	0.790073
Arfgap3	-0.0805598	0.737564	0.903439	0.285725	0.18745	0.445212
Arfgef1	0.170046	0.446773	0.743501	0.112893	0.575127	0.790527
Arfgef2	-0.0227278	0.922334	0.9752	0.0639417	0.759843	0.894552
Arfgef3	0.269984	0.262137	0.586546	0.258788	0.23234	0.500149
Arfip1	-0.654732	0.0241334	0.151767	-0.046102	0.863619	0.945271
Arfip2	0.0812889	0.708304	0.890248	-0.0641477	0.744012	0.886627
Arfrp1	-0.138594	0.536177	0.804073	-0.0506688	0.802597	0.918112
Arg1	1.13969	0.0519416	0.242782	2.89718	3.67e-07	1.11e-05
Arg2	-0.019684	0.961048	0.990174	0.481323	0.191984	0.451276
Arglu1	0.198164	0.417797	0.722146	-0.166773	0.448825	0.699435
Arhgap1	0.0351703	0.874509	0.957662	-0.229306	0.254543	0.524951
Arhgap10	0.538126	0.0401952	0.208957	-0.137118	0.55987	0.780189
Arhgap11a	-0.964062	0.0007883	0.0130312	-0.117664	0.650583	0.836855
Arhgap12	-0.133596	0.55725	0.815375	-0.118165	0.56395	0.783155
Arhgap15	0.95608	0.00564002	0.056024	-0.138783	0.65964	0.842099
Arhgap17	0.141017	0.59702	0.838043	0.435114	0.0704398	0.256485
Arhgap18	-0.195444	0.428457	0.730474	-0.313773	0.169294	0.421567
Arhgap19	-0.727622	0.00690039	0.0644797	-0.859647	0.000558602	0.00727421
Arhgap20	0.247218	0.263319	0.588365	-0.327652	0.100864	0.315685
Arhgap20os	-0.549187	0.423609	0.726944	-0.491809	0.441595	0.693492
Arhgap21	0.27779	0.257629	0.581998	0.108817	0.621547	0.818865
Arhgap22	-1.31417	3.42e-06	0.000133888	-0.581606	0.0283203	0.144931
Arhgap23	-0.249707	0.272727	0.597373	0.0670643	0.742525	0.886086
Arhgap24	-0.304559	0.336383	0.657832	-0.210683	0.467181	0.714284
Arhgap25	1.04673	0.00439956	0.0469447	0.832348	0.0107173	0.0731062
Arhgap26	0.834801	0.0021317	0.0277566	0.580784	0.0175708	0.10384
Arhgap27	-0.417942	0.106595	0.374601	0.153977	0.508562	0.745897
Arhgap27os2	-0.492879	0.469445	0.759046	-0.882442	0.176631	0.431398
Arhgap27os3	-0.629168	0.434782	0.733988	-0.144355	0.846737	0.938098
Arhgap28	-0.387534	0.350685	0.669388	0.0167984	0.964424	0.988646
Arhgap29	-0.20066	0.458564	0.752637	-0.551469	0.0249633	0.133583
Arhgap30	1.05766	2.68e-05	0.000813591	1.31995	1.16e-08	4.31e-07
Arhgap31	0.530772	0.086244	0.331855	0.80798	0.00354452	0.0322706
Arhgap32	0.129788	0.580306	0.828585	0.036099	0.864092	0.945505
Arhgap33	0.0257532	0.929242	0.977705	-0.617983	0.0186867	0.10885
Arhgap35	0.0601251	0.779511	0.921052	0.00763632	0.968493	0.990174
Arhgap36	-0.959321	0.149485	0.446703	-0.175605	0.764267	0.89725
Arhgap39	0.0906258	0.691663	0.882177	0.346042	0.092208	0.299619
Arhgap4	0.20988	0.514987	0.790298	0.440711	0.137057	0.376675
Arhgap40	-0.531126	0.40759	0.714749	0.0267718	0.968237	0.990174
Arhgap42	-0.427825	0.111367	0.382815	-0.0392641	0.872302	0.949072
Arhgap44	0.0208692	0.922985	0.9752	-0.0561786	0.773155	0.902183
Arhgap45	0.0130589	0.961888	0.990404	0.655745	0.00826406	0.0605914
Arhgap5	0.134642	0.627968	0.853187	-0.104186	0.676216	0.852686
Arhgap6	-0.625705	0.145345	0.440193	0.0143376	0.970599	0.99083
Arhgap8	1.31522	0.00160431	0.0223791	2.19443	8.16e-09	3.11e-07
Arhgap9	0.491058	0.125744	0.408531	1.27724	8.46e-06	0.000194575
Arhgdia	-0.30596	0.167646	0.474389	-0.10449	0.5996	0.804836
Arhgdib	-0.328468	0.292317	0.616112	0.564752	0.0468207	0.199779
Arhgdig	-0.253656	0.405671	0.713261	-0.447345	0.10401	0.321364
Arhgef1	-0.159971	0.488066	0.770877	-0.0543452	0.793549	0.914135
Arhgef10	-0.375505	0.123052	0.403175	0.436239	0.0449186	0.194374
Arhgef10l	-0.247803	0.29425	0.61762	-0.429617	0.0429021	0.188683
Arhgef11	0.121586	0.584817	0.831102	-0.0802599	0.689163	0.859452
Arhgef12	0.233559	0.332854	0.654426	0.142089	0.511936	0.747278
Arhgef15	0.139102	0.62942	0.854208	-0.191541	0.466508	0.713744
Arhgef16	-1.07513	0.0468326	0.227867	-1.47544	0.00233076	0.0231449
Arhgef17	-0.0576115	0.80036	0.930368	-0.186764	0.363613	0.630822
Arhgef18	-0.0125428	0.958296	0.988939	0.1718	0.426243	0.683028
Arhgef19	-0.47094	0.0365148	0.196929	-1.04895	3.3e-07	1.01e-05
Arhgef2	-0.225098	0.337166	0.658671	-0.128746	0.539004	0.765116
Arhgef25	-0.0988434	0.710564	0.891468	-0.186053	0.439517	0.691971
Arhgef26	-0.00651222	0.978583	0.995885	0.190851	0.382168	0.64806
Arhgef28	-0.253501	0.29248	0.616135	-0.143725	0.509174	0.746087
Arhgef3	0.623263	0.017852	0.123855	0.202182	0.392036	0.657357
Arhgef33	3.88351	0.00172776	0.023628	-0.493966	0.642846	0.832384
Arhgef37	1.08457	0.0126693	0.0981417	0.850539	0.0277871	0.143219
Arhgef38	-0.614427	0.304176	0.627485	0.251246	0.694755	0.862003
Arhgef39	0.0535801	0.893504	0.964629	-0.450246	0.284737	0.554774
Arhgef4	-0.31661	0.215688	0.537234	-0.307837	0.181492	0.437544
[truncated: 20,199 more rows]

## Sheet: Sheet2
Table S2. Differential gene expression whole brain infected vs uninfected
	Wildtype			Mavs-/-
Gene	log2 (Fold Change)	p-value	FDR	log2 (Fold Change)	p-value	FDR
0610005C13Rik	-0.49838	0.474338	0.762205	-0.846745	0.132223	0.368655
0610009B22Rik	-0.338234	0.203783	0.522932	-0.432331	0.0743019	0.265246
0610009E02Rik	0.553863	0.414428	0.719818	-0.771623	0.166546	0.418294
0610009L18Rik	-0.665439	0.0529467	0.245936	-0.573719	0.067235	0.25033
0610010F05Rik	-0.227931	0.366646	0.683098	-0.0382857	0.866968	0.946935
0610010K14Rik	-0.217594	0.611522	0.845171	-0.640816	0.142296	0.385319
0610012G03Rik	-0.0819551	0.769141	0.91684	-0.621004	0.0140319	0.088825
0610030E20Rik	0.229811	0.392996	0.704165	-0.104342	0.668907	0.848068
0610037L13Rik	-0.150172	0.513654	0.789021	-0.449004	0.0311395	0.154199
0610038B21Rik	-0.294059	0.571835	0.823921	-1.3474	0.030685	0.152898
0610040B10Rik	-0.71709	0.0573815	0.259596	-0.630993	0.0686892	0.252799
0610040F04Rik	-0.376769	0.349978	0.668781	-0.0571805	0.879838	0.952791
0610040J01Rik	0.354979	0.367704	0.683872	-0.724302	0.0414093	0.184774
0610043K17Rik	1.97359	0.000574796	0.0101558	1.79121	0.00106205	0.0124508
1010001B22Rik	-1.39973	0.0104832	0.0866474	-1.46486	0.0101428	0.0704352
1110002E22Rik	0.231349	0.555281	0.814253	0.222928	0.518276	0.751083
1110002J07Rik	1.36902	0.0101718	0.0848274	0.245216	0.616873	0.815881
1110002L01Rik	0.280944	0.382743	0.695633	0.132916	0.656079	0.840104
1110002O04Rik	1.28565	0.14614	0.441463	-0.743822	0.220184	0.485666
1110003F10Rik	0.0741208	0.917967	0.973668	0.203623	0.783997	0.908002
1110004F10Rik	-0.176157	0.498304	0.778162	-0.152071	0.517206	0.750547
1110006O24Rik	-0.958951	0.0414791	0.212727	-0.589996	0.193912	0.453849
1110008L16Rik	-0.432639	0.112365	0.385044	-0.062249	0.804	0.91829
1110008P14Rik	-0.086191	0.709495	0.890877	-0.493285	0.0179873	0.105629
1110012L19Rik	-0.365715	0.145473	0.440343	-0.412097	0.0705191	0.256573
1110013H19Rik	-0.166415	0.718585	0.895258	-0.545539	0.232303	0.500147
1110015O18Rik	-1.67021	0.000484273	0.00885046	-0.705677	0.120288	0.34938
1110017D15Rik	0.0900046	0.863544	0.954381	-1.13414	0.0154035	0.0949247
1110018N20Rik	0.28731	0.418515	0.722559	-0.646319	0.0640715	0.243517
1110019D14Rik	-0.142786	0.664598	0.869684	-0.880067	0.00442009	0.038276
1110020A21Rik	-0.145122	0.767657	0.915865	0.13957	0.759227	0.894408
1110025M09Rik	-0.149167	0.757462	0.911889	-0.361566	0.419929	0.678012
1110032A03Rik	-0.324042	0.176521	0.487799	-0.548472	0.0114461	0.076781
1110032F04Rik	-0.039248	0.89439	0.964891	0.0294268	0.911307	0.96702
1110035H17Rik	-0.0210779	0.977686	0.995653	1.43669	0.0614188	0.237587
1110038B12Rik	-0.288708	0.319498	0.643055	0.219005	0.401438	0.664679
1110038F14Rik	0.550772	0.0244853	0.152844	0.120847	0.587861	0.797644
1110046J04Rik	-0.0578032	0.844603	0.947395	-0.469107	0.0866353	0.289385
1110051M20Rik	-0.156797	0.529347	0.799371	-0.248474	0.269832	0.54192
1110059E24Rik	-0.287115	0.228536	0.550381	-0.394154	0.0693506	0.254111
1110059G10Rik	-0.171496	0.517602	0.791459	-0.357077	0.139617	0.380782
1110065P20Rik	-0.440824	0.0726106	0.300076	-0.760864	0.000625423	0.00803195
1190001M18Rik	9.10955	3.08e-13	3.32e-11	5.75694	2.28e-05	0.000478898
1190002N15Rik	0.937257	0.0249241	0.154533	0.137685	0.710062	0.869971
1190005I06Rik	-1.34141	0.000328473	0.00649308	-1.58407	1.31e-05	0.000290963
1190007I07Rik	-0.525259	0.138873	0.429802	-0.598164	0.0662493	0.248496
1300002E11Rik	0.0638026	0.844498	0.947395	-0.378339	0.195086	0.455276
1300014J16Rik	1.69538	0.024364	0.152372	1.16236	0.0906027	0.29643
1300017J02Rik	-0.559962	0.344421	0.665195	0.868671	0.0658883	0.247642
1500002C15Rik	0.285445	0.367835	0.684001	-0.00739564	0.98027	0.995651
1500002F19Rik	0.358297	0.623577	0.850984	-0.312172	0.617014	0.81594
1500004A13Rik	0.0825643	0.717312	0.895108	-0.143571	0.487346	0.730374
1500005C15Rik	-0.422103	0.702275	0.8874	0.941654	0.341334	0.610071
1500009C09Rik	0.492096	0.0418372	0.214016	-0.175726	0.422485	0.679892
1500009L16Rik	0.13052	0.692226	0.882692	-0.18636	0.53867	0.765004
1500011B03Rik	-0.0424883	0.860782	0.953091	-0.386988	0.0782604	0.272243
1500012K07Rik	-0.818959	0.154498	0.454838	0.462658	0.373882	0.640822
1500015A07Rik	0.331465	0.278734	0.604359	-0.172608	0.533204	0.761323
1500015L24Rik	-0.606221	0.172752	0.48232	-1.1517	0.0113847	0.0764676
1500015O10Rik	-1.87034	0.11651	0.392049	-1.41717	0.131505	0.367572
1500026H17Rik	0.05411	0.870337	0.956133	-0.600756	0.0499213	0.208625
1500035N22Rik	-0.177506	0.722256	0.897066	-1.31559	0.0030526	0.0288017
1520401A03Rik	-0.455962	0.640693	0.859789	-3.4565	0.00307548	0.0289564
1600002K03Rik	0.333077	0.275347	0.600584	0.283419	0.319746	0.590811
1600010M07Rik	4.09906	0.00171599	0.0234968	-1.52334	0.0657144	0.247237
1600012H06Rik	-0.153538	0.512664	0.788141	-0.124474	0.558973	0.779879
1600014C10Rik	0.617523	0.0124247	0.0970214	0.35911	0.110806	0.332746
1600014C23Rik	-1.38632	0.0357013	0.194132	-2.45178	0.00213433	0.0215976
1600020E01Rik	0.00339764	0.990044	0.999026	-0.224091	0.378172	0.645204
1600023N17Rik	-0.244768	0.621377	0.850007	-0.535605	0.239519	0.508477
1600029O15Rik	0.314558	0.641431	0.859952	-0.058481	0.912288	0.967452
1700001C02Rik	1.59422	0.0120124	0.0948628	-0.45247	0.428001	0.683259
1700001C19Rik	-2.25243	0.00185961	0.0249734	-0.0102365	0.97691	0.993503
1700001G11Rik	-0.290786	0.540185	0.806215	0.299521	0.530579	0.759586
1700001G17Rik	-0.520469	0.331238	0.652925	-0.793469	0.110371	0.332082
1700001K19Rik	-0.60559	0.0855866	0.330324	-0.367967	0.296672	0.568117
1700001L05Rik	-0.313317	0.511256	0.787755	-0.54882	0.202785	0.465281
1700001L19Rik	-0.742351	0.0166507	0.118615	-0.657667	0.0184708	0.10791
1700001O22Rik	-0.198775	0.516893	0.791295	-0.596289	0.0358675	0.168797
1700001P01Rik	0.63132	0.379543	0.693024	0.385309	0.503137	0.742646
1700003D09Rik	0.277247	0.651128	0.864088	1.66385	0.0205383	0.11639
1700003E16Rik	-0.258785	0.34764	0.667455	-0.293479	0.238136	0.506552
1700003F12Rik	-0.74993	0.114398	0.388256	-1.06916	0.0377125	0.174303
1700003M07Rik	-0.424766	0.264774	0.59014	-1.34518	0.000155159	0.00251098
1700006J14Rik	-3.16661	0.000251352	0.00522182	-0.295248	0.823034	0.926113
1700007F19Rik	-1.32117	0.0849145	0.328801	0.272091	0.701327	0.865296
1700007J10Rik	1.01293	0.126195	0.408809	1.06413	0.156644	0.405885
1700007K13Rik	0.256258	0.411978	0.717628	-0.272968	0.354278	0.622298
1700007L15Rik	-0.300107	0.516492	0.791085	0.497943	0.278243	0.549619
1700007P06Rik	0.116898	0.905116	0.96889	-1.09319	0.184169	0.440929
1700008J07Rik	-0.544175	0.154343	0.454713	-0.664186	0.0558851	0.223322
1700008O03Rik	-0.78334	0.0446872	0.221876	-0.42563	0.257216	0.527873
1700010I14Rik	-0.479913	0.234965	0.558449	0.961002	0.0420338	0.186389
1700012B09Rik	0.588731	0.483695	0.768755	-3.18514	0.000142789	0.00232767
1700012D14Rik	0.0979583	0.798483	0.929358	0.111671	0.741906	0.885805
1700013F07Rik	-0.0936036	0.854518	0.950957	0.0744954	0.883531	0.95446
1700014D04Rik	-0.086342	0.880197	0.960076	-0.17342	0.759506	0.894455
1700015F17Rik	-0.983003	0.28811	0.612272	-0.506087	0.575034	0.790527
1700016A09Rik	0.806289	0.202683	0.521346	-1.00836	0.0615919	0.23797
1700016K19Rik	0.645294	0.192978	0.509369	-1.82584	5.25e-05	0.000994642
1700016P03Rik	0.159003	0.760798	0.912852	0.0877493	0.851361	0.940003
1700017B05Rik	0.130203	0.570438	0.823078	0.829795	7.61e-05	0.00136661
1700017M07Rik	1.67988	0.0884754	0.336144	-1.03037	0.32407	0.594742
1700018A04Rik	-1.60594	0.0097336	0.0821854	-0.375199	0.571371	0.788168
1700018G05Rik	-0.51293	0.445916	0.742941	-1.48479	0.0766534	0.269209
1700018L02Rik	0.631579	0.145531	0.440398	0.459859	0.24231	0.51161
1700019D03Rik	0.16997	0.604221	0.841748	0.103204	0.725845	0.878659
1700019L13Rik	0.866598	0.404911	0.712767	2.88727	0.0101086	0.0702891
1700020D05Rik	0.323305	0.534552	0.802902	-0.454282	0.476184	0.72176
1700020I14Rik	0.409447	0.0791102	0.315382	-0.190919	0.365398	0.632592
1700020L24Rik	0.0500337	0.897601	0.965478	-0.283251	0.428455	0.683673
1700020N18Rik	3.25544	0.00252075	0.031413	-0.16854	0.786116	0.909513
1700021F05Rik	-0.366331	0.115956	0.390888	-0.307554	0.14604	0.391023
1700021J08Rik	0.449737	0.617512	0.84834	-0.937915	0.327181	0.597265
1700021N21Rik	-0.442152	0.388521	0.701102	-0.331869	0.481036	0.725582
1700022H01Rik	1.60141	0.12074	0.399509	0.00606769	0.987187	0.998059
1700022N22Rik	-0.643395	0.182947	0.495542	-0.445231	0.325154	0.59556
1700023F06Rik	0.592854	0.0477694	0.23019	0.0824083	0.765903	0.898213
1700024G13Rik	2.81966	0.000239534	0.00501359	-2.66185	0.000116456	0.00196288
1700025F24Rik	-0.635515	0.27807	0.603422	0.00605881	0.993214	0.999586
1700025G04Rik	-0.0676951	0.7785	0.920783	-0.371282	0.0860291	0.288093
1700026J14Rik	-0.601434	0.393428	0.704165	-0.859347	0.222979	0.488503
1700026N04Rik	-1.68729	0.107619	0.376461	1.79258	0.178686	0.434043
1700027A07Rik	-0.320064	0.578009	0.827084	-0.0166092	0.976068	0.993068
1700027A15Rik	2.54402	0.146994	0.442966	1.10581	0.285126	0.555309
1700027H10Rik	1.50129	0.271015	0.596152	-3.6086	0.0126346	0.0824272
1700028B04Rik	-3.48579	0.0041936	0.0451353	0.419452	0.690602	0.860185
1700028E10Rik	-0.698805	0.0906435	0.340683	-0.974557	0.01483	0.0925295
1700028J19Rik	-0.0847346	0.840476	0.946079	0.291664	0.445292	0.696457
1700028K03Rik	0.0859506	0.833178	0.942909	0.0128877	0.97588	0.993068
1700028P14Rik	0.986606	0.186825	0.500333	-0.536663	0.399774	0.663816
1700029I15Rik	0.211029	0.562393	0.818223	0.068446	0.83612	0.933678
1700029J07Rik	-0.31034	0.418367	0.722446	-0.0178098	0.960704	0.987498
1700030J22Rik	0.340862	0.183351	0.496215	-0.22376	0.345466	0.613982
1700030K09Rik	-0.0171627	0.94555	0.98416	-0.257088	0.266831	0.538704
1700034G24Rik	0.316899	0.705684	0.889142	-0.647812	0.43848	0.691176
1700034H15Rik	0.308076	0.405476	0.713008	0.267921	0.440295	0.692287
1700034P13Rik	-0.629627	0.476337	0.763602	0.0172962	0.984248	0.996976
1700036A12Rik	-0.0206773	0.989665	0.998884	0.210129	0.816103	0.923631
1700037C18Rik	-0.200196	0.466473	0.757039	-0.352745	0.159467	0.408789
1700037F24Rik	-0.859046	0.311887	0.635238	-1.30253	0.193602	0.453427
1700037H04Rik	-0.487932	0.129326	0.413194	-0.278582	0.334447	0.603377
1700040D17Rik	-0.554149	0.111507	0.383062	-0.485312	0.137578	0.377414
1700041G16Rik	0.726337	0.152834	0.452264	1.05374	0.0287893	0.146325
1700047F07Rik	1.97273	0.000435442	0.0081107	-1.00805	0.0304772	0.152406
1700047K16Rik	0.0526382	0.940245	0.982749	0.438257	0.47128	0.717653
1700047M11Rik	-0.593806	0.019103	0.129636	-0.504879	0.030582	0.152657
1700048F04Rik	2.29655	0.0177532	0.123438	-1.17452	0.23699	0.505462
1700048M11Rik	-0.385599	0.608705	0.843911	1.53055	0.17253	0.425807
1700048O20Rik	-0.143941	0.638641	0.858688	-0.0910477	0.744387	0.886823
1700052K11Rik	-0.253869	0.357435	0.675819	0.0196182	0.937906	0.977837
1700055D18Rik	2.71516	2.78e-07	1.37e-05	1.31505	0.0033699	0.0309712
1700056E22Rik	-1.09628	0.1072	0.375603	-1.36467	0.0221597	0.122923
1700056N10Rik	0.188735	0.659199	0.867298	-0.540146	0.154076	0.402123
1700058P15Rik	-0.289821	0.675969	0.874952	-0.535605	0.470802	0.71717
1700060J05Rik	-0.0943568	0.896492	0.965074	0.144321	0.83757	0.93421
1700061G19Rik	-0.198788	0.737872	0.903656	-0.113684	0.820169	0.925141
1700063D05Rik	-2.15765	0.000451979	0.0083768	-2.06382	0.00012289	0.00205037
1700065J18Rik	0.569443	0.365632	0.68254	-1.25857	0.0931616	0.301315
1700066B19Rik	-1.38354	0.122806	0.402617	-0.290333	0.72002	0.875993
1700066M21Rik	-0.635285	0.00764879	0.0692141	-0.216412	0.312941	0.584405
1700067K01Rik	-0.324584	0.460889	0.753737	-1.36134	0.00134553	0.0150023
1700069B07Rik	0.49358	0.261095	0.585758	0.38044	0.362035	0.629355
1700071K01Rik	-4.95147	0.000328826	0.00649308	-1.40343	0.148186	0.393851
1700071M16Rik	-0.821999	0.110476	0.381298	-0.61775	0.20893	0.472872
1700081N11Rik	0.657702	0.333186	0.654849	0.947288	0.276108	0.547241
1700084E18Rik	-0.226388	0.646226	0.862203	1.1659	0.00829274	0.0607219
1700086L19Rik	-0.0328264	0.898521	0.965717	0.342126	0.13739	0.377223
1700086O06Rik	-0.214939	0.528009	0.798593	-0.644878	0.0431074	0.189028
1700086P04Rik	-0.207158	0.759154	0.912129	-0.0580544	0.920227	0.970479
1700088E04Rik	-0.156564	0.686719	0.88073	-1.03565	0.00613739	0.0485534
1700095J03Rik	-0.572241	0.253672	0.577792	0.083628	0.886643	0.955943
1700096K18Rik	-0.814753	0.0140889	0.105742	-0.901261	0.00423258	0.0369965
1700101I11Rik	0.660747	0.159984	0.463842	0.168808	0.690356	0.860124
1700102P08Rik	-0.00336319	0.993434	1	0.197211	0.617782	0.816241
1700105P06Rik	-1.24863	0.0947707	0.349721	-2.54721	0.00949495	0.0673177
1700109G14Rik	0.737091	0.536235	0.804073	-1.48117	0.0844356	0.285151
1700109H08Rik	0.325845	0.435197	0.734415	0.232883	0.578021	0.792573
1700109K24Rik	0.65145	0.234152	0.557464	0.327416	0.51958	0.751659
1700110C19Rik	0.847006	0.256491	0.580888	-0.430301	0.525955	0.75666
1700112D23Rik	0.0919468	0.829818	0.942424	-0.0848746	0.834454	0.932585
1700112J16Rik	-1.23729	0.00100482	0.0157037	-0.400981	0.269288	0.541121
1700113A16Rik	-0.705577	0.083439	0.325152	-0.78699	0.047991	0.203197
1700120C14Rik	-0.537675	0.193527	0.510052	-0.24114	0.522167	0.754096
1700123L14Rik	1.03982	0.198128	0.51589	0.771296	0.313843	0.584965
1700123M08Rik	-0.429491	0.205146	0.524255	-0.0940651	0.771683	0.901716
1700123O20Rik	0.00519458	0.981848	0.996896	-0.310838	0.135339	0.374011
1700124L16Rik	0.402802	0.393507	0.704165	-0.720922	0.109199	0.330185
1700125G02Rik	-0.688131	0.531365	0.80059	1.67677	0.14117	0.383477
1700125H20Rik	0.287073	0.785075	0.922874	0.536983	0.456014	0.705078
1700126G02Rik	2.06746	0.00135397	0.0197377	1.25982	0.030662	0.152898
1810010D01Rik	0.0581149	0.947399	0.984908	-0.266604	0.728188	0.879917
1810010H24Rik	-0.620344	0.0584397	0.262655	-0.179323	0.542114	0.767044
1810010K12Rik	-1.68542	0.00152086	0.0214835	-1.25575	0.00628694	0.0493693
1810012K08Rik	-0.245663	0.550853	0.811651	-0.44127	0.339541	0.608314
1810013D15Rik	-0.588648	0.522518	0.79454	-0.793236	0.36323	0.630558
1810013L24Rik	0.0431895	0.852307	0.950324	0.343173	0.0999163	0.313844
1810014B01Rik	-0.605403	0.0578584	0.260882	-0.851283	0.0037352	0.0335957
1810019N24Rik	2.18545	0.00474447	0.0496059	-0.0360595	0.961279	0.987597
1810020O05Rik	-0.312681	0.668795	0.871893	-0.232526	0.757556	0.893689
1810021B22Rik	-0.291234	0.354254	0.672922	-0.226186	0.438839	0.691215
1810022K09Rik	-0.615027	0.0191793	0.129916	-0.408632	0.0930238	0.301087
1810024B03Rik	-0.502173	0.315065	0.638639	-0.738263	0.118156	0.345798
1810026B05Rik	0.0790309	0.778239	0.920718	0.650607	0.00974027	0.068384
1810028F09Rik	-2.90067	0.00247594	0.0310647	-1.27723	0.184843	0.441604
1810030O07Rik	-0.29217	0.230331	0.55297	-0.317751	0.15041	0.397377
1810032O08Rik	-0.0444905	0.923304	0.975271	1.5201	0.000248054	0.00374057
1810034E14Rik	-0.188575	0.715291	0.893899	-1.2981	0.0148763	0.0927505
1810037I17Rik	0.0975066	0.683907	0.879416	-0.372936	0.0861599	0.288314
1810041H14Rik	-0.364984	0.615826	0.846823	1.25876	0.0669685	0.24997
1810043G02Rik	-0.157641	0.505899	0.783798	-0.396071	0.0655814	0.246861
1810044D09Rik	-1.07493	0.0230269	0.147141	-1.33762	0.00334349	0.0308045
1810055G02Rik	-0.0373232	0.880915	0.960385	-0.165506	0.462471	0.710147
1810058I24Rik	-0.495931	0.049393	0.235251	-0.336624	0.138681	0.379153
1810059H22Rik	-0.342291	0.349217	0.668357	-1.12108	0.00237006	0.0234052
1810062G17Rik	-1.42957	0.0399893	0.208274	-0.617101	0.331645	0.601285
1810062O18Rik	1.24032	0.00597314	0.058227	0.324811	0.444419	0.695634
2010001A14Rik	-0.672486	0.050506	0.238417	-0.707135	0.0252615	0.134485
2010001K21Rik	0.947794	0.0636066	0.276861	-1.00823	0.0424344	0.187475
2010005H15Rik	2.51722	0.0125673	0.0976229	3.1572	0.0012127	0.0137828
2010007H06Rik	0.807333	0.129803	0.413891	-1.00754	0.0481591	0.203737
2010008C14Rik	0.0922238	0.922806	0.9752	-0.947284	0.230203	0.497736
2010015M23Rik	1.01379	0.0370435	0.198773	0.0935058	0.825499	0.927456
2010016I18Rik	-0.153446	0.83314	0.942909	0.0750866	0.920252	0.970479
2010109I03Rik	1.56686	0.0404384	0.209607	0.923757	0.202112	0.464447
2010110E17Rik	2.32569	0.0167417	0.118961	3.85576	8.06e-05	0.00143346
2010111I01Rik	0.733175	0.0136751	0.103633	-0.0885527	0.740284	0.884963
2010204K13Rik	-0.635783	0.0241543	0.151783	-0.766259	0.00302475	0.0286115
2010300C02Rik	-0.191592	0.674199	0.874092	-0.325939	0.427312	0.683064
2010300F17Rik	-1.5333	0.0210067	0.138476	-1.09175	0.171052	0.423608
2010308F09Rik	-0.158277	0.807985	0.933976	-1.19865	0.157113	0.406193
2010315B03Rik	-0.560637	0.0796368	0.316464	-0.147251	0.610303	0.811593
2010320M18Rik	-0.596952	0.0212133	0.139504	-0.952392	6.68e-05	0.00122473
2010320O07Rik	0.68878	0.28186	0.607546	-0.404056	0.480499	0.725018
2200002D01Rik	-0.807849	0.0525385	0.244698	-0.0324303	0.941452	0.979192
2210008F06Rik	-0.05527	0.8778	0.95881	0.260077	0.428199	0.683444
2210011C24Rik	-1.49245	0.000119864	0.00286916	-0.710579	0.0430296	0.188887
2210016F16Rik	-0.138193	0.553201	0.813018	-0.0189621	0.928326	0.974079
2210016L21Rik	0.0744235	0.753986	0.910697	-0.31751	0.139758	0.380961
2210406H18Rik	0.528007	0.484934	0.769089	0.725482	0.296527	0.568024
2210406O10Rik	0.0699699	0.868085	0.95587	-0.371875	0.340257	0.608939
2210408F21Rik	-0.0548435	0.838499	0.94529	0.0657104	0.788754	0.910819
2210408I21Rik	-0.266464	0.341864	0.662821	0.00932289	0.970935	0.990902
2210411M09Rik	-0.679298	0.384428	0.697341	-0.397778	0.655183	0.839679
2300009A05Rik	-0.251556	0.391851	0.703416	-0.184502	0.493515	0.734975
2310001H17Rik	1.46518	0.00700738	0.0651956	1.41081	0.00462095	0.0395098
2310002F09Rik	-1.49289	0.000848279	0.0137579	-1.64919	0.000762671	0.00948219
2310002L09Rik	-0.605834	0.481113	0.766656	-1.0757	0.0879904	0.291633
2310009A05Rik	0.093433	0.756679	0.91173	-0.0851931	0.760349	0.895002
2310009B15Rik	-0.555929	0.0853405	0.329871	-0.546377	0.0645922	0.244524
2310010J17Rik	-0.104358	0.765777	0.915138	-0.621669	0.0549951	0.221718
2310011J03Rik	0.0285911	0.901525	0.967326	-0.147765	0.479301	0.724091
2310014F06Rik	0.42081	0.531112	0.800413	0.113995	0.858066	0.943247
2310015A10Rik	-0.621143	0.0196415	0.131926	-0.455317	0.0588247	0.230744
2310015D24Rik	-0.505683	0.851357	0.949907	-1.40204	0.0878982	0.29151
2310016G11Rik	0.0969958	0.879242	0.959544	-0.697881	0.172003	0.425189
2310022A10Rik	0.0398358	0.880769	0.960272	0.2054	0.391695	0.656983
2310022B05Rik	-1.0506	6.38e-05	0.00169293	-1.31683	2e-08	7.21e-07
2310026I22Rik	-0.240775	0.708782	0.890442	-1.79939	0.0173904	0.103183
2310026L22Rik	0.857271	0.0636022	0.276861	-0.0990799	0.821112	0.925752
2310030G06Rik	-0.802682	0.0189524	0.129122	-0.462427	0.150119	0.396899
2310031A07Rik	-0.064683	0.934041	0.980122	1.08097	0.143992	0.387958
2310033P09Rik	-0.143693	0.57945	0.828056	-0.246386	0.298594	0.569811
2310034G01Rik	-0.850833	0.0433608	0.218349	-0.668364	0.120468	0.349631
2310034O05Rik	-4.48429	6.81e-05	0.00179242	-1.62172	0.0856269	0.287541
2310039H08Rik	-0.282766	0.339156	0.66019	-0.549457	0.0430005	0.188887
2310040G07Rik	-0.965911	0.177429	0.488718	-1.30911	0.0708172	0.25729
2310040G24Rik	0.31108	0.365656	0.68254	-0.890356	0.00708496	0.0538882
2310043M15Rik	1.47682	0.0273969	0.163992	1.99554	0.00142424	0.0157151
2310043P16Rik	2.87844	1.81e-07	9.24e-06	2.72112	1.66e-07	5.33e-06
2310047D07Rik	-0.485898	0.370719	0.686106	0.528131	0.418371	0.677143
2310057M21Rik	-0.288052	0.20954	0.529678	-0.0149982	0.942116	0.979432
2310058D17Rik	-0.0728462	0.813928	0.935883	-0.119071	0.67288	0.850399
2310061I04Rik	-0.210661	0.355939	0.674575	-0.1765	0.391217	0.656526
2310065F04Rik	0.267361	0.719114	0.895405	-0.0466895	0.928513	0.974138
2310068J16Rik	-0.312663	0.560835	0.817353	-1.0584	0.0460292	0.197459
2310074N15Rik	-0.0485953	0.91604	0.97299	-0.600793	0.215617	0.480002
2410002F23Rik	-0.387615	0.106801	0.374639	-0.214875	0.32163	0.592508
2410004B18Rik	-0.0636136	0.782868	0.922557	-0.105888	0.610911	0.812064
2410004I01Rik	0.0921112	0.847921	0.948824	-1.01436	0.0490622	0.206315
2410004P03Rik	1.11899	0.036207	0.195857	-0.956823	0.0443673	0.192773
2410006H16Rik	-0.531539	0.151909	0.451143	0.416115	0.208765	0.472758
2410015M20Rik	-0.330226	0.233418	0.5566	-0.698277	0.00535256	0.0440419
2410018L13Rik	-0.752719	0.37951	0.693024	-2.40968	0.0164062	0.0993451
2410021H03Rik	0.33386	0.563686	0.819039	0.691149	0.232496	0.500321
2410022M11Rik	0.206724	0.513411	0.788853	-0.591955	0.0380979	0.175503
2410080I02Rik	-0.0606628	0.933757	0.980021	-0.567508	0.430835	0.685523
2410124H12Rik	3.3804	0.00279465	0.0335915	-0.668062	0.416155	0.675412
2410131K14Rik	-0.00523618	0.98229	0.996919	0.141559	0.505342	0.743858
2500002B13Rik	0.464664	0.204983	0.524162	0.427061	0.245771	0.515723
2500004C02Rik	-0.0426449	0.88309	0.961077	-0.360288	0.173221	0.426474
2510002D24Rik	-0.396688	0.10207	0.364986	-0.795811	0.000346844	0.00492752
2510009E07Rik	0.203116	0.444203	0.741529	0.171745	0.470532	0.716997
2510016D11Rik	-0.24626	0.523462	0.795346	-0.642922	0.0898699	0.29533
2510017J16Rik	-1.553	0.00551152	0.0551633	0.519154	0.438173	0.690841
2510039O18Rik	-0.103436	0.642714	0.860305	0.224222	0.265122	0.536701
2510046G10Rik	-1.0148	0.0656455	0.281718	0.0294866	0.958673	0.986775
2600006K01Rik	-0.916309	0.0383331	0.202673	-1.2292	0.00829936	0.0607417
2600014E21Rik	0.00375583	0.997525	1	-1.29768	0.0127632	0.0828849
2610001J05Rik	-0.285283	0.261842	0.586259	-0.683506	0.00314583	0.0294857
2610002M06Rik	0.174807	0.470815	0.759812	-0.14754	0.501019	0.740716
2610005L07Rik	0.0793152	0.827933	0.941923	0.0136203	0.968469	0.990174
2610008E11Rik	0.0242586	0.926037	0.976541	-0.125644	0.594302	0.801371
2610017A05Rik	2.15649	0.0179832	0.124571	-1.39698	0.0687253	0.252815
2610020C07Rik	0.306547	0.444565	0.741782	-0.202482	0.596871	0.80337
2610021A01Rik	0.319129	0.184788	0.497676	0.203738	0.352504	0.620564
2610027K06Rik	-1.11993	0.181935	0.49442	2.41724	0.0420342	0.186389
2610028E06Rik	-0.0982027	0.857512	0.952075	0.319512	0.561862	0.781713
2610028H24Rik	0.99985	0.289736	0.613557	-0.567266	0.531623	0.760293
2610035D17Rik	-0.135106	0.563484	0.818884	-0.111044	0.600161	0.805396
2610035F20Rik	1.99942	0.00405827	0.0441898	0.488919	0.425224	0.682173
2610037D02Rik	0.166624	0.687467	0.88073	-0.137489	0.711034	0.870658
2610042L04Rik	1.24617	0.0144383	0.107591	0.858563	0.126612	0.359657
2610044O15Rik8	-0.154799	0.532602	0.801311	-0.412029	0.0675563	0.250829
2610203C22Rik	0.0131566	0.978641	0.995895	-1.34981	0.00607593	0.0481867
2610300M13Rik	-0.522563	0.447469	0.744453	0.671283	0.302792	0.57424
2610301B20Rik	0.00410916	0.986722	0.998268	-0.239191	0.285659	0.555959
2610306M01Rik	-0.19108	0.470798	0.759812	-0.411717	0.0879435	0.291617
2610307P16Rik	-0.64115	0.282006	0.60766	0.0657436	0.917668	0.969305
2610316D01Rik	-0.860891	0.00939055	0.0802292	-0.603882	0.0455375	0.196058
2610318N02Rik	-1.70813	6.11e-05	0.00163302	-1.0322	0.0106264	0.072737
2610507B11Rik	0.186916	0.3936	0.704165	0.0641509	0.745011	0.887134
2610507I01Rik	-0.125421	0.631457	0.85536	-0.55736	0.0210567	0.118364
2610524H06Rik	-0.00993815	0.970187	0.992633	-0.359195	0.135897	0.375108
2610528A11Rik	-1.26069	0.0235378	0.149367	-0.467884	0.296373	0.567918
2700012I20Rik	0.071595	0.90336	0.968	0.290141	0.59733	0.803431
2700029L08Rik	1.24691	0.102915	0.36657	-0.206941	0.751218	0.890308
2700033N17Rik	-0.930695	0.0486033	0.232881	-0.561461	0.14185	0.384645
2700038G22Rik	-0.409751	0.399008	0.708406	-1.37759	0.0031769	0.0296985
2700046A07Rik	-0.94277	0.0967038	0.35342	-0.990684	0.0420002	0.186389
2700046G09Rik	0.0290931	0.930342	0.978171	0.142129	0.650353	0.836662
2700049A03Rik	0.189554	0.473865	0.761991	-0.0461109	0.848826	0.939117
2700062C07Rik	-0.0962159	0.692524	0.882757	-0.0729742	0.742359	0.886086
2700069I18Rik	-0.278523	0.564506	0.819427	-0.449905	0.346076	0.61456
2700081O15Rik	-0.256605	0.278389	0.603795	-0.750853	0.000466016	0.00622455
2700097O09Rik	-0.0115609	0.968217	0.992162	-0.165225	0.537226	0.763988
2700099C18Rik	-0.24316	0.491326	0.773152	-0.364147	0.280837	0.551925
2810001G20Rik	-0.245635	0.32661	0.649546	-0.523581	0.0216233	0.120698
2810002D19Rik	0.190452	0.600766	0.839907	-0.300734	0.400172	0.664119
2810004N23Rik	-0.359574	0.123096	0.403212	-0.00155158	0.994135	0.999586
2810006K23Rik	0.0418633	0.888018	0.962617	-0.424592	0.117521	0.345031
2810013P06Rik	-0.09389	0.700505	0.886568	-0.151773	0.489367	0.732019
2810021J22Rik	-0.0815462	0.740228	0.904558	-0.218786	0.330598	0.60041
2810025M15Rik	-0.26944	0.318888	0.642344	-0.340433	0.16351	0.41468
2810029C07Rik	-0.266788	0.348534	0.667838	-0.32692	0.20313	0.465808
2810030D12Rik	0.149132	0.83474	0.943645	-1.29638	0.0842392	0.284961
2810032G03Rik	0.0438518	0.868621	0.955884	0.127602	0.596922	0.80337
2810039B14Rik	-0.133561	0.642358	0.860265	-0.292631	0.271282	0.543135
2810049E08Rik	0.817897	0.0359996	0.195369	-0.169843	0.634998	0.827303
2810402E24Rik	-0.224032	0.508177	0.785718	-0.168881	0.575515	0.790855
2810403D21Rik	-0.296897	0.538986	0.806054	-0.0175004	0.968391	0.990174
2810405F17Rik	0.84046	0.0425074	0.215803	-0.016962	0.965902	0.989059
2810407A14Rik	-0.481044	0.261714	0.586259	-2.5996	5.57e-10	2.52e-08
2810408A11Rik	-1.54034	0.00714339	0.0660867	-1.99627	0.000446425	0.00601691
2810408I11Rik	1.22408	0.13781	0.427758	-1.16881	0.0621026	0.238839
2810410L24Rik	-0.837451	0.0113657	0.0913387	-1.01268	0.000749666	0.0093428
2810414N06Rik	-0.434934	0.195586	0.511974	-0.312492	0.326415	0.596565
2810428J06Rik	0.432862	0.488051	0.770877	0.418949	0.456815	0.70578
2810429I04Rik	-0.718826	0.0187784	0.128198	-0.725329	0.0128157	0.0830328
2810430I11Rik	0.209591	0.751662	0.909774	-1.72285	0.00643619	0.0501427
2810433D01Rik	-1.48335	0.118047	0.39478	-1.8395	0.0260447	0.13741
2810442N19Rik	-0.643104	0.296987	0.61987	-0.522342	0.61343	0.813717
2810454H06Rik	-0.899945	0.0642592	0.277864	0.00780497	0.985877	0.99756
2810455O05Rik	0.568617	0.0971333	0.354318	-0.0554147	0.852892	0.940947
2810457G06Rik	-0.106655	0.887812	0.962617	-2.55325	0.0299168	0.150446
2810459M11Rik	0.00841647	0.973522	0.994327	-1.42097	2.26e-09	9.36e-08
2810468N07Rik	-0.981144	5.33e-05	0.00144335	-0.643144	0.00304184	0.0287124
2810471M01Rik	-1.33519	0.00291407	0.0346538	-3.77676	0.000717645	0.00902431
2900005J15Rik	-0.519758	0.193502	0.510052	-0.00189587	0.995672	1
2900009J06Rik	0.969677	0.0891834	0.337557	-0.352296	0.541295	0.766371
2900011O08Rik	-0.0773548	0.784695	0.922761	-0.295841	0.247708	0.517983
2900026A02Rik	-0.410507	0.121143	0.40015	-0.17798	0.450694	0.70093
2900027M19Rik	-1.31808	0.120758	0.399509	2.9873	0.0835939	0.283681
2900040C04Rik	-3.35199	0.00203253	0.0267644	-2.8705	0.0122661	0.0807602
2900041M22Rik	-0.141163	0.716227	0.894353	-0.0381759	0.920185	0.970479
2900045O20Rik	-0.14817	0.730997	0.900633	-0.799633	0.0787994	0.273405
2900052L18Rik	-0.2931	0.344272	0.665111	-0.88944	0.00230944	0.0230151
2900052N01Rik	-0.753973	0.176532	0.487799	-1.05346	0.0286528	0.14583
2900055J20Rik	-0.375213	0.317635	0.641309	-0.327614	0.334	0.602908
2900060N12Rik	0.55276	0.190827	0.506327	-0.666545	0.0797934	0.275984
2900064F13Rik	0.49562	0.230518	0.553089	0.62336	0.0998701	0.313743
2900072N19Rik	0.167641	0.686615	0.88073	-0.24339	0.524715	0.755737
2900076A07Rik	-0.0944211	0.818916	0.938178	-0.41776	0.271765	0.543389
2900078I11Rik	1.96286	0.176219	0.487536	-1.86484	0.239868	0.50888
2900079G21Rik	0.0557328	0.866705	0.955622	-0.636139	0.0303424	0.15191
2900089D17Rik	-1.08576	0.0502496	0.237709	-1.72502	0.00675457	0.0519455
2900093K20Rik	0.382982	0.323656	0.646626	-0.279295	0.426624	0.683039
2900097C17Rik	-0.0458481	0.855306	0.951225	-0.280077	0.216203	0.480494
3000002C10Rik	-0.241766	0.477177	0.763983	-0.384141	0.211304	0.47578
3010001F23Rik	-0.578216	0.198874	0.516546	-0.597866	0.156822	0.406017
3010003L21Rik	-0.817365	0.206038	0.52509	1.84406	0.019238	0.111109
3110001I22Rik	0.577703	0.0774649	0.311435	1.13842	0.000128902	0.00213877
3110006O06Rik	0.233379	0.7471	0.907509	-1.18409	0.12836	0.36232
3110009E18Rik	0.18186	0.653372	0.864738	-0.424749	0.281037	0.552015
3110009M11Rik	1.88355	0.0339004	0.1868	-0.3929	0.582404	0.794771
3110021N24Rik	-0.474663	0.306624	0.629686	0.857639	0.0523518	0.215077
3110039M20Rik	-0.956178	0.130296	0.414751	-1.01059	0.0568763	0.225816
3110040N11Rik	-0.196441	0.457485	0.751682	-0.548679	0.0249399	0.133537
3110045C21Rik	-0.379622	0.341697	0.662708	0.00272062	0.994349	0.999586
3110053B16Rik	0.262497	0.731496	0.900831	-1.11936	0.139708	0.380938
3110056K07Rik	0.361427	0.176909	0.488189	-0.331052	0.17995	0.435975
3110067C02Rik	0.435222	0.588555	0.833732	0.417822	0.553908	0.776101
3110070M22Rik	-0.382639	0.360315	0.678635	-0.253659	0.535988	0.76292
3110082I17Rik	-0.187552	0.505908	0.783798	-0.350533	0.176844	0.431587
3110082J24Rik	-0.492599	0.172036	0.48126	-1.1744	0.00151816	0.0165131
3110083C13Rik	-0.782503	0.0723278	0.299295	-0.664828	0.160913	0.410611
3110099E03Rik	-1.40866	0.151613	0.450382	-0.765254	0.191009	0.450043
3222401L13Rik	0.16691	0.599093	0.838738	-0.216954	0.453637	0.70276
3300002A11Rik	0.106241	0.918375	0.973888	-2.71669	0.00648577	0.0504693
3300002I08Rik	0.513565	0.148005	0.44425	-0.0861233	0.788884	0.910896
3300002P13Rik	-0.199508	0.408972	0.715798	-0.0520942	0.81462	0.923138
3300005D01Rik	-1.98797	7.35e-05	0.00191648	-1.6833	0.00242401	0.0238482
3425401B19Rik	-0.00262613	0.994568	1	-0.222307	0.553606	0.775898
3632454L22Rik	0.295652	0.41546	0.720458	-0.0666455	0.84425	0.93684
3732407C23Rik	-1.0855	0.0950928	0.350211	0.475685	0.537772	0.764227
3830403N18Rik	-1.09945	0.0775808	0.311777	1.91724	0.0288698	0.146601
3830406C13Rik	-0.243848	0.372028	0.68717	-0.106314	0.668216	0.847528
3830408C21Rik	-0.48235	0.113209	0.386364	-0.666553	0.0214436	0.119965
3930402G23Rik	-0.558626	0.283036	0.608847	2.68211	3.74e-11	1.92e-09
4430402I18Rik	-0.378474	0.241161	0.566173	-0.0366949	0.903971	0.963831
4631405J19Rik	0.658395	0.430478	0.731399	-1.25111	0.147929	0.393493
4632404H12Rik	0.394336	0.118003	0.394713	-0.100269	0.658476	0.841338
4632404M16Rik	1.861	0.0429595	0.217013	0.0757447	0.936793	0.977362
4632411P08Rik	-0.77657	0.15263	0.452021	-0.276768	0.553936	0.776101
4632415L05Rik	0.168251	0.461245	0.753978	-0.192867	0.350727	0.618898
4632418H02Rik	1.62843	0.0949488	0.349934	0.0296651	0.982755	0.996453
4632427E13Rik	-0.192229	0.609862	0.844479	0.446765	0.204386	0.46744
4632428C04Rik	-1.0673	0.00259315	0.0319336	-0.28795	0.384198	0.649656
4633401B06Rik	-1.4673	0.0794547	0.316021	0.665839	0.612966	0.813294
4731419I09Rik	0.402119	0.638744	0.858688	-0.957578	0.340547	0.609361
4732414G09Rik	-0.435299	0.391678	0.703386	0.0384555	0.937066	0.97751
4732416N19Rik	0.572249	0.215644	0.537234	-0.16998	0.679338	0.853923
4732419C18Rik	-1.80683	0.00135914	0.0197616	0.989791	0.0662838	0.248545
4732440D04Rik	0.65225	0.0906962	0.340824	0.418782	0.241251	0.510339
4732463B04Rik	0.165311	0.758288	0.911918	-0.316663	0.555135	0.777293
4732471J01Rik	0.0461302	0.88313	0.961077	-0.420505	0.163781	0.415037
4732487G21Rik	-0.726547	0.0454663	0.224341	-0.0153455	0.963567	0.988531
4732491K20Rik	-0.43255	0.123434	0.403847	-0.431065	0.0954077	0.305833
4732496C06Rik	-0.0571761	0.873888	0.957582	0.173065	0.621061	0.818528
4831440E17Rik	-0.947647	0.0646713	0.278823	0.12546	0.828929	0.929527
4833403J16Rik	1.77742	0.157491	0.460132	2.01714	0.0326611	0.159311
4833407H14Rik	0.633023	0.32206	0.645594	2.09728	0.000139247	0.00227657
4833411C07Rik	0.119823	0.821817	0.939623	1.80299	0.00026534	0.00395969
4833412C05Rik	-0.695817	0.214787	0.536484	0.412576	0.384032	0.64959
4833412K13Rik	-0.742684	0.195099	0.511674	0.709624	0.28119	0.552088
4833413G10Rik	0.124352	0.726474	0.898994	-0.281001	0.402398	0.66539
4833415N18Rik	-0.204205	0.71434	0.893495	-0.975526	0.0747087	0.266073
4833417C18Rik	0.093232	0.863533	0.954381	-0.635768	0.27052	0.542522
4833418N02Rik	-0.277579	0.548008	0.810194	-0.445172	0.310828	0.582145
4833420G17Rik	0.0986135	0.707341	0.889845	-0.00160026	0.994593	0.999696
4833422C13Rik	-0.150064	0.57358	0.825105	-0.211741	0.388243	0.653697
4833422M21Rik	-0.258852	0.63167	0.855582	-1.16018	0.061125	0.236751
4833423E24Rik	-0.456333	0.305459	0.628622	-2.74429	0.000317053	0.00459214
4833427G06Rik	0.335488	0.607409	0.843402	-0.183223	0.779033	0.904787
4833439L19Rik	-0.0306599	0.887537	0.962617	-0.170753	0.382374	0.648224
4833445I07Rik	-0.15967	0.626773	0.852345	-0.644162	0.0359619	0.168975
4921504A21Rik	0.201737	0.63708	0.857987	0.0159327	0.969211	0.990231
4921507P07Rik	-0.0856683	0.81504	0.936601	0.120723	0.727355	0.879364
4921508D12Rik	3.92092	0.000186613	0.00408192	0.797779	0.591917	0.799812
4921513H07Rik	0.498431	0.515905	0.790647	-2.06379	0.00479389	0.040517
4921514A10Rik	1.06623	0.130448	0.414824	-1.53898	0.0174497	0.103425
4921522P10Rik	-0.864629	0.114793	0.388946	0.354176	0.545114	0.769223
4921524J17Rik	0.14924	0.612185	0.845668	0.339355	0.208906	0.472872
4921525O09Rik	-1.7812	0.00487375	0.0506729	0.0844311	0.897209	0.960887
4921529L05Rik	0.105219	0.899611	0.966207	2.84455	0.0100231	0.0698863
4921531C22Rik	0.258366	0.435477	0.734531	0.169327	0.572879	0.789367
4921536K21Rik	-0.204938	0.674209	0.874092	0.0105144	0.981781	0.99632
4921539H07Rik	-0.668082	0.284588	0.609426	0.0371608	0.950275	0.982842
4930402H24Rik	-0.231486	0.309657	0.63272	-0.370202	0.0700569	0.255484
4930403P22Rik	0.600005	0.651156	0.864088	-1.60514	0.143333	0.386929
4930404I05Rik	-0.543067	0.274354	0.59935	0.707261	0.174373	0.428102
4930404N11Rik	0.460981	0.478905	0.764769	0.798697	0.19583	0.456044
4930405A21Rik	0.364501	0.420144	0.723677	0.287141	0.533928	0.761588
4930407I10Rik	1.61107	0.0607973	0.268879	2.86325	0.999753	1
4930412C18Rik	-0.169871	0.715276	0.893899	-0.720085	0.0964819	0.308039
4930412F12Rik	2.14755	0.000713904	0.012023	0.117557	0.816573	0.923883
4930412L05Rik	-0.335157	0.65507	0.864992	-0.953158	0.186575	0.443887
4930412M03Rik	0.746143	0.462205	0.754618	-0.371547	0.666023	0.845918
4930412O13Rik	-1.52379	0.068492	0.289374	-6.1459	0.00041088	0.00564341
4930413G21Rik	0.499587	0.164092	0.470159	-0.0660892	0.837808	0.934293
4930415O20Rik	-1.30658	0.0746339	0.305498	-0.168167	0.82212	0.925782
4930417H01Rik	-0.14225	0.848863	0.948926	1.22273	0.176726	0.431529
4930417O13Rik	-2.23677	0.088146	0.335646	0.621138	0.577863	0.792521
4930422M22Rik	-0.206274	0.698382	0.885073	0.303737	0.554525	0.77667
4930423D22Rik	0.301086	0.556212	0.814603	0.602594	0.272191	0.543823
4930426D05Rik	-0.785218	0.0709155	0.295891	-0.831835	0.054503	0.22067
4930426I24Rik	-0.751165	0.247555	0.572205	0.505766	0.40716	0.66945
4930426L09Rik	0.625825	0.140721	0.43275	1.03398	0.0111885	0.0754899
4930429F24Rik	0.0797559	0.87856	0.959298	-0.198627	0.663168	0.844263
4930429H19Rik	-0.535698	0.240419	0.565355	-2.54199	1.15e-05	0.000259124
4930429P21Rik	0.996208	0.149711	0.44711	-0.0871879	0.860912	0.9442
4930430E12Rik	4.8961	1.55e-07	7.99e-06	6.88557	3.8e-08	1.32e-06
4930430F08Rik	-0.146157	0.543157	0.807736	-0.320751	0.147037	0.39261
4930431P19Rik	-0.0344299	0.92271	0.9752	-0.357989	0.276503	0.547733
4930432E11Rik	-1.33956	0.0610943	0.269861	-1.86631	0.00633399	0.0495645
4930432K21Rik	0.0411708	0.889726	0.963079	-0.474547	0.0850421	0.286419
4930438A08Rik	0.258189	0.679152	0.876677	1.72553	0.00271214	0.0261078
4930439D14Rik	0.883659	0.450776	0.747544	0.0919905	0.870693	0.948314
4930444F02Rik	2.52485	0.126186	0.408809	-1.16167	0.397122	0.66186
4930444P10Rik	-0.630357	0.267575	0.592942	0.0465309	0.938359	0.978104
4930447C04Rik	-0.431845	0.285534	0.610222	1.64364	4.98e-05	0.000952494
4930447F24Rik	0.769218	0.360209	0.678635	0.339842	0.619595	0.817572
4930447K03Rik	-1.72505	0.0317025	0.17938	-0.902496	0.248944	0.519283
4930447M23Rik	-0.259766	0.50787	0.785529	-0.471886	0.17909	0.434561
4930447N08Rik	-1.49106	0.0454767	0.224341	0.128479	0.83957	0.93504
4930448E22Rik	-0.454493	0.353499	0.672118	-0.822442	0.1292	0.363369
4930451G09Rik	-0.478563	0.116873	0.392796	-0.0282558	0.91982	0.970352
4930452B06Rik	-0.628284	0.0323309	0.181693	-0.183659	0.488993	0.73171
4930452G13Rik	-1.47489	0.000371148	0.00720144	-0.281972	0.481921	0.726147
4930453N24Rik	0.653747	0.0188525	0.12856	0.767859	0.002257	0.0226339
4930455C13Rik	-0.847167	0.277391	0.602785	0.919669	0.460324	0.708766
4930455G09Rik	0.178477	0.75631	0.911581	0.582812	0.267478	0.539279
4930455M05Rik	-0.304477	0.660209	0.867442	-1.83934	0.0286159	0.145763
4930456G14Rik	-0.333548	0.464011	0.755376	-1.08964	0.0156449	0.0961202
4930458D05Rik	-0.81067	0.0403838	0.209471	0.0470604	0.900335	0.962339
4930461C15Rik	-1.74583	0.0122407	0.0961899	-0.586563	0.407622	0.669655
4930466K18Rik	0.933999	0.00257982	0.031814	0.377008	0.186848	0.444217
4930467K11Rik	0.477755	0.605626	0.842471	2.38242	0.0444723	0.193017
4930470P17Rik	1.30775	0.0963558	0.352725	-3.0324	0.00109306	0.0127341
4930471C04Rik	0.924754	0.271463	0.596231	0.520137	0.474727	0.720784
4930473A02Rik	0.174167	0.680761	0.877974	-0.00178651	0.996148	1
4930479D17Rik	0.688725	0.118265	0.395333	0.269411	0.513976	0.748547
4930480K23Rik	-0.1725	0.508288	0.78574	-0.0765935	0.745269	0.887164
4930481A15Rik	-0.156341	0.65362	0.864891	0.234427	0.452116	0.701846
4930481B07Rik	-0.279294	0.4693	0.758988	0.583718	0.209316	0.473382
4930483O08Rik	-2.49711	0.00627921	0.0604177	-1.03154	0.262555	0.533932
4930488L21Rik	0.28527	0.430645	0.731399	-0.0558546	0.87061	0.948289
4930500F10Rik	-0.110694	0.892529	0.964469	-1.46826	0.054091	0.219639
4930500L23Rik	0.808772	0.413779	0.719082	-0.149782	0.918188	0.96938
4930502E18Rik	-1.12348	0.0594353	0.265368	-0.192387	0.730812	0.880893
4930503E24Rik	-0.729012	0.57993	0.828231	-0.351666	0.656418	0.840199
4930503L19Rik	0.0518881	0.859158	0.952568	0.394261	0.137812	0.377869
4930505A04Rik	0.155406	0.810582	0.934584	0.149306	0.817724	0.924225
4930506C21Rik	-0.372094	0.36126	0.679328	-1.15168	0.00330761	0.0305548
4930507D05Rik	-0.298532	0.530117	0.79967	-0.236354	0.602893	0.806929
4930509G22Rik	0.791675	0.191099	0.506719	2.03364	0.000540065	0.00705338
4930511M06Rik	-0.430107	0.476168	0.763602	0.820768	0.216429	0.480596
4930512B01Rik	0.222247	0.691019	0.882038	-0.742038	0.145277	0.389697
4930512H18Rik	4.11425	8.39e-06	0.000298481	2.88239	0.00064885	0.00827571
4930513N10Rik	-0.0337436	0.941465	0.983017	0.0978035	0.831101	0.930748
4930515G01Rik	-0.498588	0.391771	0.703386	-0.932057	0.209459	0.473562
4930516B21Rik	-0.332651	0.227233	0.549236	-0.354053	0.172336	0.425605
4930517E14Rik	0.169001	0.724665	0.898114	0.251878	0.559133	0.779908
4930517J16Rik	-1.38858	0.0192737	0.130188	-1.13198	0.116162	0.342602
4930518I15Rik	0.474808	0.389092	0.701767	-0.284929	0.636167	0.828233
4930519F09Rik	3.15293	0.0100809	0.0841318	-0.959329	0.31259	0.583946
4930519F16Rik	-0.358474	0.549072	0.810471	-0.837925	0.136609	0.376141
4930519K11Rik	1.18907	0.00498647	0.0514378	0.437136	0.254576	0.524972
4930520O04Rik	-0.583391	0.193389	0.510052	-0.45622	0.316886	0.588062
4930522L14Rik	-0.879985	0.00767312	0.0693024	-0.359582	0.250888	0.520804
4930523C07Rik	0.0680444	0.800248	0.930346	0.626039	0.0104916	0.0721839
4930524B15Rik	-1.76255	0.00826245	0.0734283	-0.00888643	0.984726	0.997121
4930524J08Rik	0.650218	0.255681	0.580238	-0.849971	0.142644	0.385995
4930524O07Rik	0.253603	0.74162	0.904952	0.551043	0.425946	0.682804
4930525G20Rik	0.072538	0.843082	0.947151	0.37297	0.268021	0.539741
4930526A20Rik	0.0793972	0.914329	0.972513	0.438171	0.518993	0.751373
4930526F13Rik	-3.09312	0.113314	0.386533	1.48888	0.0735132	0.263484
4930532G15Rik	-1.23793	0.169167	0.476539	-0.272692	0.708289	0.869454
4930534D22Rik	-0.235347	0.798231	0.929224	-1.5961	0.0886014	0.292842
4930539E08Rik	0.991509	0.00399825	0.0437496	-0.134464	0.671252	0.849738
4930539J05Rik	0.481499	0.27715	0.60251	0.214585	0.60484	0.807985
4930539M17Rik	-1.91571	0.0478414	0.230367	-0.166494	0.869673	0.948079
4930544F09Rik	0.75574	0.505137	0.783331	-1.90108	0.150561	0.397546
4930544I03Rik	0.848431	0.455989	0.750846	2.73656	0.0491686	0.206568
4930546K05Rik	0.433065	0.542195	0.807099	0.049137	0.961251	0.987597
4930547M16Rik	-0.816114	0.114314	0.388256	-0.0930198	0.849008	0.939137
4930550C14Rik	0.295262	0.520973	0.793692	-0.508492	0.226619	0.49372
4930552P12Rik	1.42889	0.0533122	0.246986	-0.00571142	0.992564	0.999586
4930553P18Rik	-0.0176344	0.963378	0.990685	-0.0100494	0.97826	0.994431
4930555F03Rik	-0.388215	0.538063	0.805292	-6.52966	0.00205566	0.0209822
4930556H04Rik	0.105527	0.911755	0.971342	-1.78163	0.01757	0.10384
4930556I23Rik	-2.22297	0.0383601	0.202747	-0.409883	0.55955	0.780184
4930556J02Rik	-1.3383	0.0210398	0.138567	0.911167	0.224537	0.49052
4930556M19Rik	-1.21748	0.0178898	0.124078	-0.885514	0.0660509	0.248044
4930557K07Rik	-0.0240351	0.973653	0.994353	0.832145	0.225283	0.491602
4930562C15Rik	0.74646	0.364558	0.681768	0.267946	0.65475	0.839455
4930563E18Rik	-0.669567	0.435761	0.734589	-2.34999	0.0150536	0.0935164
4930563E22Rik	-0.199535	0.542794	0.807663	-0.72479	0.0254646	0.135212
4930565N06Rik	-0.0258609	0.974633	0.994473	-0.285558	0.700583	0.864856
4930568A12Rik	0.472015	0.598093	0.838306	0.539222	0.580441	0.793523
4930568G15Rik	-2.21765	0.000223375	0.00476926	0.414516	0.692547	0.861126
4930570G19Rik	0.721785	0.0259076	0.15849	-0.324371	0.270861	0.542772
4930572G02Rik	-0.276737	0.751386	0.909774	0.812603	0.301366	0.572727
4930577N17Rik	-1.1975	0.00343721	0.039265	-0.491915	0.242802	0.512331
4930578C19Rik	-0.987925	0.0133832	0.102123	-1.64251	0.000144374	0.00235007
4930578M01Rik	0.12193	0.694312	0.883593	-0.0191329	0.945266	0.98125
4930579G18Rik	0.535878	0.236887	0.561035	0.237408	0.56211	0.781837
4930579G24Rik	-1.05315	0.00928144	0.0796072	-0.257591	0.485772	0.729229
4930579K19Rik	-0.102591	0.841593	0.946533	-0.517832	0.296339	0.567918
4930581F22Rik	-0.650497	0.0307317	0.176203	-0.182772	0.512685	0.747864
4930590J08Rik	-0.0901074	0.783203	0.92263	-0.211908	0.507652	0.745098
4930592C13Rik	0.209923	0.761616	0.913293	1.09575	0.155958	0.40486
4930594M22Rik	0.520904	0.296438	0.61938	-0.138472	0.753771	0.891677
4930597O21Rik	0.913335	0.245207	0.569488	-0.445392	0.449049	0.699597
4930598N05Rik	-1.13423	0.0621025	0.272536	0.607554	0.39902	0.663587
4930599N23Rik	3.15388	9.42e-07	4.09e-05	1.71768	0.00260491	0.0252607
4931403G20Rik	-3.07392	0.00571093	0.0565096	-0.0525077	0.942896	0.979929
4931406C07Rik	-0.0347146	0.89642	0.965074	-0.862742	0.000387594	0.00539157
4931406P16Rik	-0.0922044	0.698293	0.885073	0.234748	0.272874	0.544376
4931413K12Rik	-0.116095	0.869462	0.955916	1.08947	0.154821	0.403221
4931414P19Rik	0.170602	0.573475	0.825008	-0.0992476	0.722265	0.876584
4931415C17Rik	0.0246588	0.945882	0.984223	0.0108196	0.97364	0.992347
4931422A03Rik	0.497968	0.352	0.670809	0.628902	0.298879	0.570208
4931423N10Rik	-0.308685	0.651069	0.864088	-0.206618	0.794121	0.914275
4931428F04Rik	-0.178584	0.491237	0.773152	-0.248493	0.289863	0.560868
4931440F15Rik	-0.091264	0.859031	0.952521	-0.101508	0.813805	0.92275
4931440P22Rik	-0.192987	0.628729	0.853788	0.310631	0.36573	0.632971
4932422M17Rik	0.907183	0.0404787	0.209658	-0.353024	0.464067	0.711765
4932431P20Rik	1.27766	0.216833	0.538479	-0.547253	0.555417	0.777409
4932435O22Rik	-0.536102	0.498478	0.778162	-0.970155	0.198789	0.460011
4932438A13Rik	0.469087	0.0801216	0.317882	0.240031	0.318684	0.589935
4932438H23Rik	-0.574454	0.160177	0.464085	-0.85058	0.0374605	0.17357
4932441J04Rik	0.216732	0.498682	0.778245	-0.0846766	0.775674	0.903177
4932442E05Rik	-0.341828	0.654236	0.864992	-1.841	0.00314621	0.0294857
4932443L11Rik	-0.112148	0.876557	0.958159	-0.0213162	0.975905	0.993068
4932702P03Rik	-0.81619	0.0711143	0.296195	-0.550653	0.210256	0.474768
4933400F21Rik	0.777619	0.464022	0.755376	-0.9289	0.372319	0.63932
4933402D24Rik	-0.212587	0.570783	0.823256	-0.12158	0.739935	0.884922
4933404O12Rik	-0.372735	0.161955	0.466703	-0.495214	0.0405445	0.182189
4933405L10Rik	-0.716206	0.251591	0.576117	-0.370409	0.604144	0.807683
4933406B17Rik	-2.30575	0.0023424	0.0296895	-2.2714	0.0119977	0.0794855
4933406C10Rik	-0.356772	0.411405	0.717238	-0.529736	0.222077	0.48729
4933406I18Rik	0.258811	0.625011	0.85155	-0.114857	0.824956	0.927167
4933406J09Rik	3.93587	0.000296058	0.00596739	1.32569	0.232066	0.499829
4933406P04Rik	-0.390466	0.401327	0.709878	0.0118278	0.978754	0.994789
4933407I05Rik	1.68043	0.0762486	0.308881	0.656469	0.359591	0.627108
4933407K13Rik	0.0288228	0.955333	0.987965	1.15712	0.014358	0.0903517
4933407L21Rik	-0.585815	0.0585548	0.262753	-2.32131	3.02e-14	2.09e-12
4933408B17Rik	0.515175	0.328075	0.650307	-0.704667	0.213999	0.478402
4933412E12Rik	2.23981	1.48e-07	7.63e-06	1.69707	7.98e-06	0.000183949
4933412O06Rik	-0.143073	0.743171	0.905672	-0.924463	0.027341	0.14186
4933415A04Rik	1.1846	0.0497193	0.236119	-0.144526	0.771508	0.901716
4933416E14Rik	-0.898106	0.428944	0.730623	-1.96208	0.00716619	0.0544177
4933417C20Rik	0.820875	0.211016	0.531059	-0.0647513	0.92038	0.970529
4933417D19Rik	0.843782	0.231542	0.554414	-1.26193	0.0463569	0.198445
4933417O13Rik	-0.92328	0.284815	0.609572	-3.10277	0.00177048	0.0186604
4933421A08Rik	-0.0404076	0.961486	0.990355	-0.0897007	0.884362	0.954858
4933421O10Rik	-0.0686118	0.780748	0.921665	-0.123429	0.579378	0.793112
4933423P22Rik	-0.186151	0.826169	0.941193	0.18346	0.789053	0.910977
4933424G06Rik	0.0588259	0.908673	0.970491	0.115585	0.833613	0.932206
4933424M12Rik	0.281344	0.645423	0.861993	-0.898829	0.176055	0.430509
4933427D14Rik	0.263716	0.328935	0.650926	-0.0136523	0.955164	0.985092
4933427E11Rik	-0.286436	0.794384	0.927209	0.261014	0.707783	0.869277
4933427G23Rik	-0.235238	0.577014	0.826743	-0.0466493	0.902157	0.962675
4933427I04Rik	-2.03214	0.00639557	0.0611573	-0.0890125	0.909175	0.96615
4933427I22Rik	0.597753	0.43436	0.733558	0.0947606	0.870586	0.948289
4933428G20Rik	-0.932677	0.0108611	0.0888504	-0.526312	0.211811	0.476324
4933428P19Rik	4.72402	0.00380495	0.0421299	4.68572	0.018974	0.110035
4933430I17Rik	-1.39863	0.00770959	0.0695063	-0.619774	0.283455	0.55355
4933431C10Rik	-0.453918	0.497586	0.777484	-1.06861	0.111946	0.334729
4933431E20Rik	-0.61323	0.0231618	0.14775	-0.671604	0.00562028	0.0454474
4933431G14Rik	1.12209	0.147858	0.443893	0.550305	0.460933	0.709088
4933431K14Rik	0.18741	0.520843	0.793692	0.316104	0.235899	0.504001
4933432I03Rik	3.27008	0.00141134	0.0203429	0.168552	0.852904	0.940947
4933433G19Rik	-0.315544	0.520055	0.793386	-0.986422	0.0529063	0.21664
4933434E20Rik	-0.23846	0.270764	0.595938	0.0687783	0.723601	0.877222
4933439C10Rik	0.00521181	0.985103	0.997771	-0.72932	0.00515193	0.0427725
4933439K11Rik	0.184853	0.725803	0.898722	-0.619503	0.249631	0.519897
4933440M02Rik	0.489838	0.639313	0.858932	1.98257	0.0424069	0.187391
4933440N22Rik	0.410943	0.534391	0.802868	0.55503	0.340195	0.608886
5031425E22Rik	0.367318	0.218692	0.539972	-0.352609	0.187808	0.445635
5031425F14Rik	1.48172	0.0182513	0.125893	0.302192	0.649855	0.836497
5031434O11Rik	0.550939	0.0538772	0.248738	0.0625784	0.810919	0.921807
5031439G07Rik	-0.301633	0.205215	0.524255	-0.208853	0.329535	0.599111
5033403F01Rik	-0.0490921	0.943631	0.98361	-0.670313	0.378723	0.645542
5033404E19Rik	-0.111187	0.832155	0.94272	-1.80121	0.00218672	0.0220081
5033406O09Rik	-0.210184	0.585219	0.8313	0.133856	0.749717	0.889189
5033417F24Rik	0.880149	0.00566495	0.056159	-0.26821	0.35389	0.621925
5033421B08Rik	-0.747166	0.247868	0.572684	-2.28361	0.00353755	0.0322334
5033426O07Rik	-1.02564	0.0431394	0.217381	-1.25824	0.0299105	0.150446
5033430I15Rik	0.323709	0.3298	0.651641	0.363002	0.238485	0.506956
5330406M23Rik	-0.797128	0.609594	0.844231	-0.262445	0.768887	0.900203
5330413P13Rik	0.642003	0.217495	0.538879	-0.993106	0.0360082	0.169086
5330416C01Rik	0.0871111	0.935792	0.980762	-1.13462	0.0514579	0.212974
5330417C22Rik	-0.0487215	0.853337	0.950534	-0.0484781	0.840142	0.935339
5330434G04Rik	-0.156438	0.555522	0.814266	0.0841481	0.730099	0.880598
5330438D12Rik	0.735862	0.00872272	0.0763041	-0.00394466	0.987289	0.998059
5330438I03Rik	0.228098	0.798079	0.929198	-0.143538	0.853584	0.941516
5330439K02Rik	0.232674	0.618334	0.848634	-0.00899049	0.981443	0.996208
5430400D12Rik	0.627433	0.233313	0.5566	0.0894554	0.859361	0.943538
5430401H09Rik	0.00623398	0.993171	1	-0.244659	0.726377	0.87887
5430402O13Rik	-0.00523757	0.991774	0.999692	-0.392349	0.335068	0.604058
5430403G16Rik	-0.33975	0.30588	0.629143	-0.259322	0.407744	0.669718
5430405H02Rik	0.337027	0.26209	0.586546	0.0522242	0.855796	0.942477
5430414B19Rik	0.0111435	0.980135	0.996193	1.01238	0.0595387	0.232774
5430416N02Rik	-0.148087	0.689286	0.88156	0.258536	0.486809	0.730099
5430419D17Rik	2.13581	0.0383024	0.202559	-4.00623	9.82e-05	0.00169037
5430421F17Rik	0.528009	0.374036	0.68922	0.471688	0.417011	0.676002
5430427N15Rik	-0.431118	0.488205	0.770877	-0.108491	0.835663	0.933563
5430427O19Rik	2.02779	2.51e-07	1.26e-05	2.09963	2.68e-08	9.51e-07
5430430B14Rik	2.13181	0.0482416	0.231695	0.616089	0.371703	0.638851
5530401A14Rik	-0.275894	0.886836	0.962517	-1.79671	0.0886829	0.292957
5530601H04Rik	-0.123708	0.687712	0.880758	-0.479418	0.0887485	0.292957
5730403I07Rik	-3.37452	0.00109207	0.0166935	-3.30412	9.41e-06	0.000214034
5730405O15Rik	-0.063002	0.899619	0.966207	-0.172828	0.728902	0.880018
5730409E04Rik	-0.266741	0.27902	0.60475	-0.138993	0.530676	0.75962
5730414N17Rik	-0.292149	0.423024	0.726441	-0.543949	0.104023	0.321364
5730420D15Rik	-0.614273	0.450366	0.747142	-0.90524	0.344169	0.612772
5730422E09Rik	0.929273	0.261282	0.585948	-0.591705	0.377184	0.644398
5730455P16Rik	-0.137838	0.551927	0.812236	-0.224969	0.281344	0.552088
5730480H06Rik	-0.267675	0.306879	0.630036	-0.183401	0.445079	0.696172
5730488B01Rik	-1.88794	0.0175836	0.122832	-2.02285	0.0919153	0.298929
5730507A11Rik	-0.643703	0.694407	0.883593	-1.4535	0.244328	0.513926
5730521K06Rik	1.86555	0.0171783	0.121176	-0.989556	0.139753	0.380961
5730522E02Rik	-0.71264	0.119023	0.396796	-0.567606	0.143422	0.387028
5730596B20Rik	-2.24557	0.018913	0.128894	-2.12711	0.00705152	0.0537664
5830408C22Rik	1.09136	0.0462159	0.226197	-1.00083	0.0263111	0.138543
5830417I10Rik	0.219323	0.529078	0.799181	0.248985	0.425977	0.682804
5830418P13Rik	-0.241914	0.728476	0.899704	-1.26676	0.0785959	0.273026
5830432E09Rik	-0.00589268	0.998666	1	-0.535716	0.342177	0.610907
5830444B04Rik	1.31289	0.0154905	0.112945	0.483391	0.312084	0.583439
5830448L01Rik	0.195379	0.566958	0.820785	0.151766	0.634981	0.827303
5830454E08Rik	-0.432486	0.243319	0.568236	0.00325497	0.992717	0.999586
5830462I19Rik	-0.679351	0.298871	0.621297	0.479741	0.530925	0.759732
5830468F06Rik	-0.457317	0.594241	0.836672	1.99955	0.0562185	0.224362
5830487J09Rik	0.132246	0.86025	0.952929	0.140401	0.895895	0.960355
5930403N24Rik	-0.52073	0.121316	0.400376	-0.842535	0.00707417	0.0538882
5930409G06Rik	-0.467252	0.172447	0.482009	-0.930019	0.00709362	0.0539033
5930412G12Rik	-0.709427	0.0669742	0.285535	-1.02504	0.00459847	0.0394082
5930420M18Rik	-0.321935	0.397937	0.707307	-0.187716	0.597493	0.803602
5930422O12Rik	-0.601833	0.451442	0.747957	0.409208	0.589576	0.798629
5930430L01Rik	-0.651912	0.0430855	0.217275	-0.620963	0.0443951	0.192856
5930438M14Rik	0.963843	0.228286	0.55029	1.48961	0.0337847	0.162856
6030400A10Rik	0.532876	0.535175	0.803177	0.14287	0.847399	0.938505
6030407O03Rik	0.774555	0.219237	0.540361	-2.05738	0.00051983	0.00681301
6030442K20Rik	0.19059	0.698175	0.885073	-0.751945	0.150714	0.397578
6030443J06Rik	-0.529839	0.196082	0.512843	-0.385965	0.369503	0.636983
6030445D17Rik	0.371269	0.490731	0.772993	0.148556	0.779967	0.905495
6030458C11Rik	0.00959762	0.96961	0.992273	0.012956	0.954651	0.984949
6230400D17Rik	0.14791	0.660451	0.867442	-0.311158	0.317833	0.589113
6330403K07Rik	-0.46074	0.189022	0.503994	-0.757229	0.0162195	0.0985266
6330403L08Rik	-0.371589	0.197842	0.515265	-0.427011	0.0997518	0.313584
6330409D20Rik	-0.803658	0.0140635	0.105715	-0.800689	0.0099274	0.0694141
6330410L21Rik	-2.08529	0.000397714	0.00759807	-1.25267	0.0689849	0.253436
6330411D24Rik	-0.579783	0.155231	0.456034	-0.644852	0.0975947	0.310217
6330418K02Rik	0.220481	0.572836	0.824666	-0.791021	0.0358607	0.168797
6330420H09Rik	-2.33932	0.0220599	0.142967	-2.09342	0.0132143	0.0851457
6330537M06Rik	0.0315063	0.957322	0.988685	0.906022	0.0844111	0.285129
6330549D23Rik	0.0470683	0.896178	0.965074	-0.0159396	0.961144	0.987597
6330562C20Rik	-1.40264	0.0110578	0.0898667	-0.263399	0.598175	0.804084
6330576A10Rik	-0.605354	0.240759	0.56569	-1.02788	0.0819359	0.280193
6430503K07Rik	-0.742689	0.138028	0.428194	-0.401503	0.443198	0.69463
6430511E19Rik	0.388607	0.392054	0.703442	0.602854	0.147919	0.393493
6430531B16Rik	-1.2568	0.108795	0.378647	-0.724528	0.257087	0.527852
6430548M08Rik	0.348249	0.299517	0.621707	-0.220614	0.46895	0.715973
6430550D23Rik	0.19748	0.687358	0.88073	-0.0742505	0.870059	0.9482
6430562O15Rik	0.85398	0.0930273	0.345648	0.825171	0.108329	0.328737
6430571L13Rik	0.743052	0.0252949	0.15601	-0.546071	0.0684325	0.252404
6430573P05Rik	-0.18692	0.673288	0.873736	-0.152363	0.693257	0.861288
6430584L05Rik	-0.812205	0.0312337	0.177628	-0.557862	0.0850328	0.286419
6430590A07Rik	0.260986	0.487495	0.770795	0.136258	0.715351	0.872764
6430628N08Rik	-1.11975	0.0495771	0.235726	-2.01576	0.0255331	0.135447
6430710C18Rik	-0.295859	0.707666	0.889845	-3.78791	7.04e-05	0.0012808
6430710M23Rik	-0.257872	0.704135	0.888393	-0.0262448	0.975152	0.99271
6530402F18Rik	0.00479995	0.987368	0.998366	-0.802117	0.00372883	0.0335791
6530403H02Rik	0.449082	0.306349	0.629528	-0.716755	0.127762	0.361682
6530409C15Rik	-0.105224	0.809687	0.934502	0.223567	0.603925	0.807617
6530411M01Rik	-1.08187	0.0116123	0.0928862	-2.80608	3.16e-08	1.11e-06
6720427I07Rik	0.549051	0.188498	0.503135	0.370507	0.335662	0.604835
6720483E21Rik	0.0251512	0.973694	0.994353	-0.526864	0.390432	0.655898
6720489N17Rik	-1.18212	0.000254301	0.00526349	-0.609548	0.040502	0.182071
6820402A03Rik	0.739319	0.205641	0.524493	0.45286	0.484254	0.728223
6820408C15Rik	0.334357	0.289741	0.613557	-0.786227	0.0102236	0.0709521
6820431F20Rik	0.162905	0.67493	0.874553	0.503354	0.144217	0.388205
7530428D23Rik	-0.434645	0.598929	0.838584	-7.24355	3.12e-07	9.59e-06
7630403G23Rik	2.18876	0.105881	0.373266	0.238405	0.73075	0.880893
8030423F21Rik	-1.24246	0.0640898	0.277634	0.315123	0.729283	0.880148
8030423J24Rik	-0.91387	0.0914277	0.342708	-4.98831	0.000200508	0.00313209
8030442B05Rik	-0.757553	0.384438	0.697341	-2.42977	0.0173525	0.10304
8030453O22Rik	0.797887	0.0268675	0.162012	0.397799	0.223985	0.489899
8030462N17Rik	0.315581	0.191406	0.507078	0.227036	0.297426	0.568745
8430406P12Rik	0.910924	0.132417	0.418643	-0.0316935	0.95109	0.983224
8430419K02Rik	2.086	0.0121421	0.0955493	0.189921	0.777615	0.904221
8430422M14Rik	-0.173171	0.683026	0.878961	-0.712497	0.0927455	0.300666
8430426J06Rik	-0.764506	0.449111	0.74601	1.14848	0.123406	0.354473
8430429K09Rik	-0.166019	0.52905	0.799181	-0.246147	0.306448	0.577983
8430432A02Rik	-0.291795	0.581361	0.829089	-0.743653	0.131328	0.367216
9030407P20Rik	-0.511062	0.077916	0.312518	-0.777854	0.00398021	0.0354107
9030612E09Rik	-0.178801	0.635078	0.857353	-0.554727	0.0980658	0.31105
9030622O22Rik	-1.26225	0.155133	0.455866	1.29965	0.362675	0.630172
9030624G23Rik	-0.540193	0.272344	0.597061	-0.533822	0.290338	0.561373
9130008F23Rik	-1.51281	0.0135754	0.102947	-1.71008	0.00210426	0.0213611
9130017K11Rik	0.363219	0.576869	0.826642	-0.361187	0.52247	0.7543
9130019O22Rik	-0.0416304	0.884727	0.961827	-0.150507	0.569589	0.786938
9130019P16Rik	-0.0719984	0.881517	0.960537	-0.580107	0.283891	0.553918
9130023H24Rik	-0.465073	0.120161	0.398834	-0.15736	0.573795	0.789754
9130024F11Rik	0.419164	0.566875	0.820785	-0.283098	0.678755	0.853527
9130208D14Rik	-1.35439	0.130251	0.414751	0.164445	0.833311	0.932055
9130213A22Rik	0.0578001	0.914023	0.972455	-0.90243	0.0682915	0.252217
9130221H12Rik	0.502885	0.112809	0.385727	-0.0716992	0.804393	0.91829
9130227L01Rik	-0.51183	0.63141	0.85536	-0.18448	0.757858	0.893861
9130230N09Rik	-0.526153	0.28588	0.610533	0.559845	0.209595	0.473773
9130401M01Rik	-0.064774	0.795356	0.927652	-0.640892	0.00531053	0.0437477
9130604C24Rik	-0.231325	0.620578	0.849508	-0.766896	0.0483509	0.204283
9230111E07Rik	-1.28443	0.430403	0.731399	0.373557	0.700232	0.864566
9230112E08Rik	0.922644	0.000988704	0.0154952	-0.0316775	0.900461	0.962339
9230112J17Rik	-0.958415	0.101721	0.364178	-0.0502763	0.920483	0.970547
9230114K14Rik	-0.339139	0.311001	0.634415	-0.356075	0.251039	0.520804
9230116N13Rik	-0.212831	0.684404	0.879599	-0.384871	0.431956	0.68622
9330020H09Rik	0.65061	0.181852	0.494317	0.366977	0.44758	0.698518
9330102E08Rik	0.043053	0.901489	0.967326	0.174405	0.58005	0.793321
9330104G04Rik	0.0715734	0.801754	0.931119	-0.493274	0.059873	0.233726
9330111N05Rik	-0.725442	0.0856442	0.330401	-0.506561	0.193444	0.453276
9330118I20Rik	0.455514	0.22067	0.54192	-0.0744202	0.826175	0.927877
9330121J05Rik	1.02749	0.171887	0.481168	1.50102	0.0119686	0.0793159
9330121K16Rik	0.392667	0.464892	0.756075	-0.0445047	0.928833	0.974183
9330132A10Rik	-0.506569	0.11087	0.381787	-0.0651654	0.819344	0.924936
9330136K24Rik	0.25339	0.496803	0.777023	-0.233406	0.570256	0.787554
9330151L19Rik	0.155576	0.553319	0.813139	-0.034343	0.886639	0.955943
9330154J02Rik	-0.626107	0.205659	0.524493	-0.599426	0.221699	0.48693
9330158H04Rik	-0.338145	0.338973	0.66019	-1.23645	0.000319361	0.00462235
9330159F19Rik	0.287538	0.202558	0.521346	0.337693	0.0981531	0.311134
9330159M07Rik	-0.35745	0.463156	0.7551	-1.0924	0.0228511	0.125682
9330160F10Rik	0.678667	0.121158	0.40015	-0.468064	0.212529	0.476828
9330161L09Rik	-0.359679	0.456823	0.751402	-0.0789389	0.855055	0.94213
9330162012Rik	-0.167215	0.575978	0.825816	-0.288008	0.31199	0.583361
9330162G02Rik	0.633201	0.0599874	0.266713	0.528237	0.078157	0.272037
9330171B17Rik	-0.506541	0.183835	0.496527	-0.420705	0.237865	0.506409
9330175E14Rik	4.69964	4.62e-11	4.02e-09	7.69336	7.35e-18	6.9e-16
9330175M20Rik	0.578889	0.350645	0.669388	-0.668704	0.293443	0.564614
9330179D12Rik	-0.584857	0.141546	0.434002	-0.513926	0.161099	0.410851
9330182L06Rik	-0.101607	0.661175	0.867777	-0.0724877	0.729444	0.880196
9330185C12Rik	-2.6692	0.00194422	0.0258301	0.73832	0.749322	0.888992
9330188P03Rik	-0.188946	0.530202	0.79969	-0.358192	0.217187	0.481624
9330198I05Rik	-0.0280112	0.957751	0.988788	-0.82446	0.0761965	0.268237
9330198N18Rik	-0.220274	0.778731	0.920936	-0.719283	0.314011	0.585181
9330199G10Rik	-1.36929	0.00255888	0.0317073	0.441691	0.302021	0.573264
9430002A10Rik	0.386213	0.567894	0.821357	-0.702926	0.283329	0.553497
9430015G10Rik	-0.150745	0.623861	0.85101	0.0370669	0.89404	0.959793
9430018G01Rik	-0.417101	0.638493	0.858681	-0.329098	0.686159	0.857863
9430021M05Rik	0.252694	0.437861	0.736431	-0.554118	0.0743521	0.265291
9430025C20Rik	-0.0931073	0.889004	0.962811	-0.182032	0.813836	0.92275
9430034N14Rik	0.162926	0.758224	0.911918	0.786176	0.220639	0.486148
9430037G07Rik	0.045923	0.907661	0.970034	0.592015	0.123786	0.355079
9430038I01Rik	-0.711865	0.0267127	0.161542	-0.525334	0.0880534	0.291679
9430041J12Rik	-0.197656	0.583728	0.830559	-0.317448	0.32864	0.598392
9430053O09Rik	-0.213532	0.698382	0.885073	-0.58264	0.252201	0.522389
9430060I03Rik	-0.385105	0.591386	0.835331	-2.78725	0.00168379	0.0178749
9430064I24Rik	0.941336	0.092451	0.34472	-0.0478369	0.918695	0.969668
9430065F17Rik	-0.474362	0.478978	0.764769	-0.0862131	0.894894	0.959972
9430081H08Rik	0.92754	0.0825781	0.323307	0.332375	0.446832	0.697773
9430085M18Rik	-0.196012	0.621962	0.850182	0.0842714	0.811979	0.922035
9430091E24Rik	-0.33845	0.31167	0.635115	-0.351339	0.266613	0.53836
9430092D12Rik	-0.102961	0.794147	0.927016	-0.49529	0.213981	0.478402
9430097D07Rik	-0.177839	0.776777	0.920217	-0.0296454	0.963613	0.988534
9530018F02Rik	-0.0295421	0.949134	0.985382	-0.094889	0.81723	0.924018
9530026P05Rik	-0.820507	0.0190159	0.129397	-0.0491465	0.873289	0.949474
9530034E10Rik	-1.09713	0.999944	1	-6.66756	7.97e-06	0.000183949
9530036M11Rik	-2.90121	0.00434542	0.0464781	-0.128583	0.811505	0.922035
9530036O11Rik	-0.350031	0.43851	0.736943	-1.10404	0.0307999	0.15316
9530046B11Rik	0.149357	0.829595	0.942424	-0.968357	0.300881	0.57233
9530051G07Rik	-0.77459	0.0816891	0.321377	-0.463125	0.250562	0.520631
9530052C20Rik	0.510981	0.458855	0.752726	-0.599633	0.363157	0.630558
9530052E02Rik	0.846946	0.201227	0.519718	-0.373428	0.607529	0.809833
9530053A07Rik	0.25783	0.710918	0.891601	-0.917058	0.218443	0.482923
9530056K15Rik	-0.411631	0.559633	0.816617	-2.60216	0.00850423	0.0617562
9530059O14Rik	0.218597	0.665892	0.870637	-0.722299	0.201562	0.463783
9530062K07Rik	0.452607	0.395535	0.705813	0.0432855	0.925254	0.97257
9530068E07Rik	0.061467	0.787177	0.923708	-0.0322167	0.875322	0.950797
9530077C05Rik	0.0964547	0.709035	0.89055	0.342532	0.14503	0.389312
9530080O11Rik	0.643607	0.129642	0.413731	-0.107935	0.774048	0.902585
9530082P21Rik	1.82532	2.57e-05	0.000783609	0.840596	0.0330319	0.160161
9530085L11Rik	0.226915	0.547786	0.810109	0.458111	0.192133	0.451579
9630001P10Rik	0.221169	0.636833	0.857987	-1.57377	0.000250314	0.00376703
9630002D21Rik	0.174165	0.777461	0.920238	-0.131543	0.84817	0.938693
9630009A06Rik	-0.938458	0.16415	0.470159	-1.45053	0.0138045	0.0877839
9630010A21Rik	-0.188046	0.809497	0.934449	0.00546888	0.99702	1
9630013A20Rik	-0.825542	0.0368024	0.197803	-0.228449	0.522637	0.7543
9630013D21Rik	-1.81208	0.0109517	0.0893623	-0.723161	0.293572	0.564757
9630013K17Rik	0.00295939	0.985672	0.997935	1.274	0.12254	0.35321
9630015K15Rik	2.95131	8.86e-05	0.00223688	-0.0594501	0.923383	0.971724
9630028B13Rik	-0.246412	0.654271	0.864992	-1.18945	0.011918	0.0791213
9630028H03Rik	1.3712	0.0619544	0.272089	-0.028388	0.959084	0.9868
9830107B12Rik	-1.63155	0.117976	0.394713	0.841292	0.464686	0.712127
9830144P21Rik	0.356865	0.315491	0.639105	0.418849	0.213709	0.478137
9930004E17Rik	-1.26857	0.0695973	0.292552	0.283655	0.685352	0.857394
9930012K11Rik	-1.38443	4.68e-05	0.0013106	-0.537237	0.0885203	0.292618
9930014A18Rik	-0.511412	0.113996	0.387974	-1.05074	0.000888491	0.0107841
9930017N22Rik	-1.15771	0.0342673	0.188264	-0.20611	0.741241	0.885616
9930021J03Rik	0.210831	0.384331	0.697286	-0.0215862	0.921419	0.97103
9930024M15Rik	0.0788125	0.911588	0.971342	-0.888248	0.415835	0.675375
9930038B18Rik	-1.47276	0.0678085	0.28752	-2.15535	0.119369	0.347797
9930104L06Rik	0.369511	0.128594	0.41186	0.0404601	0.854352	0.941955
9930111J21Rik1	2.89555	4.69e-08	2.63e-06	3.66402	8.85e-13	5.44e-11
9930111J21Rik2	2.54593	1.1e-09	8.08e-08	3.25607	1.07e-16	9.08e-15
9930120I10Rik	0.13954	0.880566	0.960191	-0.25497	0.781062	0.906248
A030001D20Rik	-0.233649	0.439816	0.738194	-0.129626	0.64138	0.831717
A030005L19Rik	-0.112119	0.887071	0.962617	-0.323082	0.711068	0.870658
A130006I12Rik	0.0597348	0.933865	0.980021	-0.365887	0.566566	0.784896
A130010J15Rik	-0.561044	0.0559531	0.254892	-0.446654	0.105079	0.323037
A130012E19Rik	-1.27677	0.205098	0.524255	0.741322	0.387834	0.653244
A130014A01Rik	0.482877	0.146156	0.441463	0.088184	0.764924	0.897694
A130051J06Rik	-0.546607	0.246035	0.570226	-0.883555	0.0697763	0.255085
A130071D04Rik	-0.228413	0.768622	0.916434	-0.349893	0.641413	0.831717
A130077B15Rik	-0.26394	0.621861	0.850149	0.0459923	0.932779	0.975992
A230001M10Rik	-0.951435	0.0113125	0.091087	-1.28833	0.00021512	0.00331879
A230004M16Rik	1.76381	0.0100793	0.0841318	1.32196	0.0268365	0.140361
A230005M16Rik	-0.448343	0.469071	0.758926	-1.10614	0.0614928	0.237763
A230006K03Rik	-0.25699	0.660474	0.867442	0.430877	0.442247	0.694027
A230009B12Rik	-0.523157	0.109196	0.379441	-0.966243	0.00346407	0.0317192
A230028O05Rik	-0.675835	0.385646	0.698227	0.806367	0.122224	0.352623
A230050P20Rik	0.552751	0.0953287	0.350714	0.0677757	0.820781	0.925596
A230052G05Rik	-0.420793	0.324068	0.647063	-0.691936	0.0935716	0.302072
A230056P14Rik	-0.465635	0.0635397	0.2768	-0.243237	0.287171	0.557831
A230060F14Rik	-1.24822	0.0203289	0.135443	-1.36888	0.0197706	0.113183
A230065N10Rik	0.67372	0.42775	0.730465	-1.69988	0.0172422	0.102685
A230072C01Rik	0.0396003	0.878636	0.959304	0.126259	0.596714	0.80337
A230072E10Rik	0.47033	0.320438	0.644143	0.00479475	0.991136	0.999101
A230077H06Rik	0.0875636	0.808333	0.933997	-0.63024	0.0695506	0.254468
A230083G16Rik	0.135302	0.715848	0.894179	0.0273248	0.939638	0.978756
A230087F16Rik	-0.781245	0.229288	0.551442	-0.740711	0.28088	0.551949
A230103J11Rik	0.217353	0.611151	0.844923	-0.088147	0.824253	0.926697
A230103L15Rik	0.0024819	0.993439	1	0.53283	0.200182	0.46194
A230107N01Rik	0.110624	0.813465	0.935883	-0.540125	0.210721	0.475164
A230108P19Rik	4.07264	0.0123227	0.0966209	-3.65001	0.0148835	0.0927694
A2m	1.27337	0.0466369	0.227443	2.06705	0.000211456	0.00327493
A2ml1	-0.12693	0.735473	0.902738	-0.968048	0.00549053	0.0447175
A330008L17Rik	-0.112305	0.744934	0.906429	0.259659	0.413841	0.673677
A330009N23Rik	0.295887	0.375286	0.69042	-0.533552	0.0771947	0.270403
A330015K06Rik	-1.26976	0.000157201	0.00354982	0.394485	0.187601	0.445411
A330023F24Rik	0.696213	0.0872945	0.333757	0.297595	0.414612	0.674121
A330032B11Rik	1.40086	0.075758	0.307772	-1.4544	0.116518	0.343
A330033J07Rik	-1.39635	0.0097935	0.0824503	-0.272086	0.591771	0.799664
A330035P11Rik	-0.494137	0.221467	0.543041	-0.0900918	0.806644	0.919684
A330040F15Rik	0.872037	0.0264978	0.160809	0.230856	0.516983	0.750547
A330041J22Rik	-0.180903	0.61298	0.845929	-0.563257	0.110112	0.331509
A330043C09Rik	0.856317	0.372285	0.687298	-2.22991	0.0420927	0.186482
A330048O09Rik	-0.265342	0.543837	0.807807	-0.941485	0.0185463	0.108173
A330049N07Rik	-0.824476	0.0501199	0.237297	-0.825537	0.0518498	0.214041
A330058E17Rik	5.23896	0.00171492	0.0234965	-1.86108	0.0476392	0.202228
A330069E16Rik	-0.491837	0.227491	0.549441	-0.869908	0.0281075	0.144404
A330069K06Rik	6.4764	0.000426871	0.00802467	-2.62486	0.00487199	0.0409971
A330070K13Rik	-0.935275	0.0518194	0.242566	-0.329207	0.504806	0.743362
A330074H02Rik	2.13669	0.0152315	0.111791	0.376999	0.507035	0.744926
A330074K22Rik	-0.621844	0.0356734	0.194032	-0.964952	0.000444489	0.00599443
A330076C08Rik	-1.34575	0.00192954	0.0256693	-1.54052	0.00016315	0.00261883
A330076H08Rik	0.557419	0.183423	0.496266	-0.26624	0.487763	0.73066
A330084C13Rik	2.06209	0.000131167	0.00308678	0.320016	0.494178	0.735428
A330087D11Rik	-3.74021	4.16e-06	0.000158697	-3.62596	0.00256172	0.0249503
A330093E20Rik	-1.82017	0.0125473	0.0975013	0.305484	0.533256	0.761323
A330094K24Rik	1.48152	0.000916494	0.0146305	-0.302254	0.490116	0.732402
A330102I10Rik	-0.565379	0.101325	0.363343	-0.59602	0.0694495	0.25439
A3galt2	2.41351	5.61e-05	0.00150881	1.88291	6.96e-05	0.00127012
A430005L14Rik	0.075523	0.754595	0.910815	-0.237039	0.281907	0.552411
A430010J10Rik	-1.16329	0.0233054	0.148285	-0.982482	0.0819496	0.280193
A430018G15Rik	-0.93662	0.13906	0.430018	-0.143349	0.78529	0.908891
A430027H14Rik	-0.110436	0.793966	0.926909	-0.786085	0.059154	0.231648
A430033K04Rik	0.152236	0.577187	0.826743	-0.0477289	0.846355	0.937815
A430035B10Rik	0.0665094	0.857311	0.952033	-0.170048	0.613196	0.813454
A430046D13Rik	0.0834488	0.731006	0.900633	-0.404334	0.0676508	0.251013
A430057M04Rik	-0.897466	0.0950338	0.350114	-0.510708	0.359024	0.626708
A430078G23Rik	0.182955	0.758484	0.911918	0.0764747	0.873637	0.949807
A430078I02Rik	0.101034	0.889948	0.963139	-0.652797	0.357653	0.625389
A430093F15Rik	0.868386	0.365778	0.68254	0.182187	0.83151	0.930883
A430103D13Rik	0.157758	0.625768	0.851864	0.461118	0.152227	0.400028
A430105J06Rik	-0.322128	0.599205	0.838842	-0.132666	0.817502	0.924138
A430106G13Rik	0.556941	0.488214	0.770877	0.886885	0.298345	0.569726
A430108G06Rik	0.157843	0.733765	0.901956	-0.935254	0.0332455	0.160952
A430110L20Rik	0.614476	0.220559	0.541826	0.352544	0.466207	0.713626
A4galt	0.815263	0.00343103	0.0392346	0.215273	0.408715	0.670594
A530013C23Rik	0.795729	0.336732	0.658053	0.134608	0.850903	0.939927
A530016L24Rik	-0.425162	0.432363	0.732179	-0.0235098	0.962904	0.988216
A530017D24Rik	-0.0920474	0.724668	0.898114	-0.0695593	0.770593	0.901217
A530021J07Rik	0.279355	0.83892	0.945574	-4.63145	2.52e-05	0.000517639
A530032D15Rik	0.915471	0.0959721	0.351912	1.51752	0.00695095	0.0531993
A530040E14Rik	4.26924	5.27e-08	2.93e-06	4.9424	1.08e-08	4.06e-07
A530041M06Rik	-0.207585	0.72386	0.897782	0.141782	0.835498	0.933473
A530064D06Rik	4.81264	1.1e-19	2.01e-17	1.59398	0.0398848	0.18035
A530072M11Rik	-0.134817	0.720144	0.895784	-0.00208488	0.995435	1
A530076I17Rik	0.210649	0.66469	0.869684	-0.20982	0.670063	0.84881
A530083I20Rik	0.00883327	0.98756	0.998378	-0.397546	0.45783	0.706615
A530095I07Rik	-0.570425	0.62453	0.851269	-2.26266	0.184844	0.441604
A630001G21Rik	1.12012	0.00412269	0.0446952	0.956464	0.0127994	0.082999
A630001O12Rik	-0.844302	0.375095	0.690374	-0.0986894	0.894897	0.959972
A630014C17Rik	-1.53801	0.0245456	0.152957	-1.26601	0.0474668	0.201863
A630023P12Rik	0.571886	0.496861	0.777023	-1.51647	0.0106093	0.0726894
A630052C17Rik	0.3997	0.173125	0.48279	-0.460685	0.0820295	0.280288
A630072M18Rik	0.390157	0.480516	0.766143	0.144666	0.777863	0.904322
A730009L09Rik	0.879581	0.206377	0.525484	-0.378387	0.532992	0.761276
A730011C13Rik	5.59932	9.62e-13	9.85e-11	3.74339	2.95e-08	1.04e-06
A730013G03Rik	-0.426128	0.463552	0.755274	0.621175	0.277696	0.549014
A730017L22Rik	-0.0701941	0.797551	0.929112	-0.394263	0.104834	0.322755
A730020E08Rik	-0.105957	0.725352	0.898451	-0.242724	0.381054	0.647105
A730020M07Rik	-1.0448	0.00459063	0.0484282	0.929661	0.0038889	0.0346987
A730035I17Rik	1.826	0.00236428	0.0298482	0.39316	0.477464	0.722722
A730036I17Rik	0.555938	0.364	0.681495	-1.19013	0.0246781	0.132644
A730043L09Rik	-1.25832	0.154313	0.454712	-2.36615	0.000916634	0.0110416
A730046J19Rik	-1.54887	0.00206607	0.0271	-0.171978	0.746121	0.887512
A730049H05Rik	1.87715	0.0482333	0.231695	2.55838	0.000753973	0.00938599
A730056A06Rik	-0.939573	0.00583372	0.0572176	-1.73306	3.2e-07	9.8e-06
A730060N03Rik	0.198279	0.51135	0.787755	-0.646857	0.0192914	0.111356
A730063M14Rik	0.370452	0.311585	0.635086	0.203794	0.56518	0.784034
A730071L15Rik	-1.26647	1	1	1.15651	1	1
A730081D07Rik	-0.0359449	0.911034	0.971097	-0.286528	0.32472	0.595271
A730089K16Rik	-1.39983	0.00841207	0.0743831	-0.50852	0.305111	0.576998
A730091E23Rik	-0.157164	0.801789	0.931119	-0.702821	0.261051	0.53182
A730094K22Rik	3.0379	0.000653792	0.0112837	0.0812842	0.917171	0.969297
A730098A19Rik	-0.320636	0.574995	0.825456	-0.180211	0.753166	0.89115
A830005F24Rik	0.18379	0.63683	0.857987	-0.224598	0.562297	0.782026
A830008E24Rik	-1.05723	0.0900275	0.33911	0.251747	0.616174	0.815516
A830009L08Rik	-0.383769	0.462185	0.754618	-0.818676	0.0694921	0.254421
A830011K09Rik	-0.327516	0.433037	0.732648	-0.606904	0.147251	0.392882
A830018L16Rik	-0.237299	0.393365	0.704165	-0.24045	0.337774	0.606653
A830019L24Rik	-0.183433	0.81687	0.93715	-0.534216	0.307337	0.579074
A830019P07Rik	-0.621567	0.161072	0.465658	-0.950913	0.0152519	0.0942611
A830029E22Rik	-0.94347	0.189345	0.504611	-2.37823	0.00140823	0.0155685
A830031A19Rik	-0.342881	0.650679	0.864052	-0.0383543	0.932213	0.97582
A830035O19Rik	0.716125	0.0803261	0.318326	1.13902	0.00135646	0.0151091
A830036E02Rik	-0.730752	0.264005	0.589308	-1.29134	0.0338517	0.163015
A830052D11Rik	-0.247943	0.549824	0.811098	-1.10112	0.00660801	0.0512419
A830073O21Rik	0.0680585	0.849949	0.949238	-0.330495	0.322742	0.593772
A830082K12Rik	0.166166	0.557481	0.815445	-0.439608	0.0888611	0.293108
A830082N09Rik	-0.212911	0.396906	0.70679	-0.277013	0.224454	0.490435
A830092H15Rik	0.465584	0.409397	0.715964	-0.391842	0.42707	0.683039
A930001A20Rik	-1.23669	0.15919	0.462947	-1.92031	0.00607039	0.0481599
A930001C03Rik	-0.429538	0.606122	0.842727	-0.576653	0.559761	0.780184
A930001M01Rik	-0.250127	0.728186	0.899586	1.94133	0.118721	0.346498
A930002C04Rik	-2.2161	0.00162819	0.0225853	-3.05489	2.47e-05	0.000507886
A930002H24Rik	-0.976582	0.215763	0.537234	0.28827	0.681118	0.854796
A930003A15Rik	0.00461745	0.991787	0.999692	-1.3641	0.0237054	0.128999
A930003O13Rik	-0.425987	0.199509	0.517193	-0.275164	0.408628	0.670528
A930004D18Rik	-0.501042	0.0793461	0.315927	-0.583823	0.0258295	0.136585
A930004J17Rik	-0.529177	0.230714	0.553373	-0.398167	0.345363	0.613847
A930005G22Rik	-1.33334	0.0702929	0.294154	-1.46149	0.0448099	0.194168
A930005H10Rik	-0.19791	0.480844	0.766394	-0.336315	0.186016	0.443362
A930006I01Rik	-0.199885	0.874589	0.957668	-3.64843	0.00664296	0.0514236
A930006K02Rik	0.33988	0.406293	0.713569	-0.481367	0.244616	0.514259
A930007I19Rik	0.671961	0.203806	0.522932	0.523679	0.21613	0.480494
A930009A15Rik	-1.17956	0.067052	0.285559	-1.36274	0.0463763	0.198452
A930012L18Rik	0.768262	0.079813	0.316882	-0.214981	0.58691	0.797169
A930012O16Rik	-0.133783	0.772908	0.918065	0.244806	0.636025	0.828145
A930016O22Rik	-0.166025	0.794489	0.927222	-0.548516	0.290816	0.561958
A930017K11Rik	0.880722	0.0675749	0.286939	0.221213	0.600515	0.805656
A930017M01Rik	-0.361407	0.180496	0.492735	-0.157401	0.519595	0.751659
A930024E05Rik	1.15261	0.00135625	0.0197452	-0.396327	0.216215	0.480494
A930024N18Rik	0.401059	0.20004	0.517969	-0.11474	0.698764	0.863896
A930027P06Rik	-0.114045	0.846712	0.948231	0.0438173	0.946577	0.981493
A930028N01Rik	1.14806	0.189417	0.504742	1.28218	0.0858753	0.287707
A930029G22Rik	0.215184	0.572005	0.823921	-0.292331	0.39812	0.662585
A930030B08Rik	-0.0726573	0.949057	0.985382	-0.0977468	0.855619	0.942331
A930033H14Rik	-0.760534	0.0301123	0.173958	-0.72232	0.0335517	0.162013
A930035D04Rik	0.293744	0.53325	0.801957	-0.107419	0.801558	0.917869
A930036I15Rik	-0.192077	0.745279	0.906665	1.06299	0.12365	0.354764
A930037H05Rik	0.215126	0.511658	0.787841	-0.467614	0.1331	0.37004
A930040O22Rik	0.253006	0.728116	0.899586	-0.289776	0.647832	0.835095
AA386476	0.985512	0.164987	0.471444	0.33985	0.570395	0.787587
AA387200	-0.182994	0.791287	0.925469	0.861234	0.0564381	0.224916
AA413626	-0.15407	0.858228	0.952246	0.873313	0.339962	0.60866
AA414768	-0.0758083	0.771785	0.917511	-0.468653	0.0571069	0.22637
AA465934	-0.112966	0.740106	0.904548	-0.558924	0.10087	0.315685
AA467197	4.12576	7.49e-23	1.88e-20	3.64232	3.23e-20	3.7e-18
AA474408	-0.612872	0.0986399	0.357792	0.306416	0.381595	0.647586
AA543186	0.0871507	0.900419	0.966642	-0.0223819	0.96728	0.989749
AA619741	3.14904	0.000724307	0.0121624	6.27774	4.81e-07	1.43e-05
AA914427	0.829918	0.0868104	0.333002	-0.5643	0.284214	0.554192
AA986860	0.236443	0.402708	0.710907	1.05206	6.03e-05	0.00111807
Aaas	-0.299263	0.311956	0.635302	-0.188398	0.484928	0.728845
Aacs	0.0603646	0.812394	0.935477	0.0741515	0.747116	0.888094
Aadat	-2.14265	0.00289037	0.0344454	-1.93627	0.0047283	0.0400901
Aaed1	-0.263707	0.318092	0.641641	-0.308715	0.195745	0.455937
Aagab	0.0282133	0.896674	0.965174	-0.0933687	0.633714	0.826299
Aak1	0.379469	0.0922842	0.3443	0.10716	0.597725	0.80376
Aamdc	-0.310996	0.218911	0.540214	-0.401772	0.0790924	0.274093
Aamp	-0.14693	0.507765	0.785476	-0.272561	0.172995	0.426329
Aanat	-1.89125	0.0047276	0.0494527	-0.871705	0.289201	0.560046
Aar2	-0.0310471	0.888483	0.96262	0.0164034	0.934633	0.976476
Aard	-0.615206	0.0526972	0.245107	-0.811661	0.00729996	0.0552832
Aars	-0.153723	0.51647	0.791085	0.290786	0.171845	0.424866
Aars2	0.0725251	0.760018	0.912502	-0.153703	0.475866	0.72176
Aarsd1	-0.644383	0.167139	0.473846	-0.552048	0.295426	0.567048
Aasdh	0.0650357	0.797657	0.929112	-0.0811312	0.727902	0.879666
Aasdhppt	-0.0952935	0.668242	0.871746	0.10333	0.607758	0.810034
Aass	-0.222288	0.661613	0.86794	0.675654	0.136272	0.375446
Aatf	-0.220371	0.391848	0.703416	0.185451	0.42772	0.68322
Aatk	-0.218264	0.312707	0.636038	-0.15781	0.416472	0.675749
AB041806	-0.475663	0.199831	0.517638	-0.958179	0.00740792	0.0558545
AB124611	2.79237	3.98e-16	5.48e-14	3.21102	2.37e-25	4.3e-23
Abat	-0.31531	0.195493	0.511954	-0.37611	0.0858568	0.287707
Abca1	0.0884456	0.80498	0.932603	0.737219	0.0202091	0.11493
Abca12	-1.83845	0.0024333	0.0305985	-1.2096	0.054813	0.221462
Abca13	-0.369369	0.45429	0.749753	-0.131775	0.772756	0.902094
Abca17	1.21596	0.0176338	0.123068	-0.21166	0.693809	0.861675
Abca2	-0.277869	0.206164	0.525122	0.172976	0.379318	0.645886
Abca3	0.0618781	0.791655	0.925681	0.229231	0.278444	0.549726
Abca4	-1.60024	0.0772247	0.310831	-0.115471	0.878116	0.951989
Abca5	-0.116824	0.60402	0.841668	0.0263175	0.896797	0.960584
Abca6	-0.577313	0.0636808	0.276959	-0.649122	0.0254873	0.1353
Abca7	0.172697	0.502856	0.781449	-0.432719	0.0632056	0.241625
Abca8a	-1.10787	0.0124113	0.0970187	-1.33445	0.000670392	0.00850191
Abca8b	0.802601	0.00152938	0.0215766	0.127406	0.580849	0.793838
Abca9	-0.851267	0.0377883	0.200983	-1.15879	0.00193922	0.0200959
Abcb10	-0.0726842	0.759154	0.912129	-0.340505	0.114213	0.339426
Abcb11	4.72698	0.0124042	0.0969969	-0.655662	0.300895	0.57233
Abcb1a	-0.330725	0.449079	0.74601	-0.567371	0.156767	0.405921
Abcb1b	-0.619214	0.032086	0.180862	0.636591	0.0141583	0.0894479
Abcb4	-0.590356	0.0943404	0.348594	-0.588781	0.0671598	0.250237
Abcb6	-0.106243	0.762235	0.913545	-0.227976	0.504054	0.743068
Abcb7	0.0171872	0.938633	0.981896	-0.145026	0.473608	0.719677
Abcb8	-0.315109	0.215284	0.5372	-0.202668	0.377296	0.644398
Abcb9	0.0854587	0.721777	0.896985	-0.197734	0.362731	0.630172
Abcc1	-0.482604	0.0378772	0.201216	-0.168351	0.42148	0.679192
Abcc10	-0.457795	0.0657833	0.282201	-0.13786	0.545292	0.769223
Abcc12	1.51338	0.000145892	0.00335897	0.155443	0.675417	0.852339
Abcc2	0.316863	0.568817	0.821801	0.900808	0.165694	0.417422
Abcc3	-1.58009	0.000942521	0.0149604	-0.664844	0.125187	0.357263
Abcc4	-0.530701	0.0768634	0.31019	0.253025	0.349246	0.617457
Abcc5	0.059207	0.840707	0.946197	-0.10957	0.678418	0.853466
Abcc6	-0.963399	0.031698	0.17938	-1.55052	0.00121991	0.0138409
Abcc8	0.433773	0.0752941	0.307131	0.0105505	0.961711	0.987757
Abcc9	-0.227234	0.558038	0.815726	0.341331	0.333073	0.602309
Abcd1	0.342402	0.136787	0.425747	0.0706761	0.735756	0.883292
Abcd2	0.0557532	0.856698	0.951777	-0.251012	0.369961	0.637457
Abcd3	-0.325343	0.226349	0.548832	-0.463755	0.0558098	0.223089
Abcd4	-0.0817656	0.735716	0.902856	-0.120136	0.583587	0.795199
Abce1	-0.239067	0.304841	0.628189	0.073904	0.724483	0.877529
Abcf1	-0.0113626	0.958035	0.988852	0.1009	0.604079	0.807645
Abcf2	-0.0882671	0.697902	0.885073	-0.242033	0.238091	0.506552
Abcf3	-0.0916016	0.694106	0.883593	-0.127824	0.543103	0.767665
Abcg1	0.55467	0.0254922	0.156712	0.641219	0.00416462	0.0366031
Abcg2	-0.346364	0.301862	0.62479	-0.394855	0.19724	0.4581
Abcg3	-0.501701	0.241828	0.567127	-0.797137	0.0635222	0.24242
Abcg4	-0.161094	0.471363	0.760124	-0.0882438	0.661599	0.843358
Abcg5	-1.65608	0.0398444	0.207908	1.98087	0.231337	0.498838
Abcg8	0.54639	0.230903	0.553716	-6.40662	0.000274879	0.00406965
Abhd1	0.22001	0.769531	0.916942	-0.800322	0.226439	0.493628
Abhd10	-0.302492	0.194064	0.510264	-0.0488468	0.816887	0.924018
Abhd11	-0.201924	0.417249	0.721813	-0.274402	0.226654	0.493744
Abhd11os	-0.49298	0.264127	0.589463	-0.410514	0.316791	0.588062
Abhd12	0.0452186	0.848435	0.948916	-0.265247	0.214925	0.479303
Abhd12b	-1.26294	0.159733	0.463566	-1.54363	0.227489	0.49484
Abhd13	0.162519	0.473945	0.762032	0.125071	0.542744	0.767498
Abhd14a	-0.244221	0.343823	0.664624	-0.292992	0.209112	0.473064
Abhd14b	-0.417676	0.159984	0.463842	-0.464552	0.0855852	0.287511
Abhd15	-0.0786952	0.860928	0.953158	0.631815	0.134443	0.37225
Abhd16a	0.685719	0.00267522	0.0326479	0.00855202	0.966916	0.989467
Abhd17a	-0.0775454	0.751385	0.909774	-0.492707	0.0259911	0.137224
Abhd17b	-0.223742	0.376077	0.690928	-0.0526499	0.817204	0.924018
Abhd17c	-0.604144	0.029722	0.172575	-0.238804	0.338638	0.607307
Abhd18	0.00900045	0.972382	0.993875	0.188639	0.422415	0.679863
Abhd2	0.171254	0.558512	0.815991	0.34481	0.186398	0.443609
Abhd3	-0.098057	0.714602	0.893523	-0.680796	0.0052201	0.043242
Abhd4	-0.238415	0.374114	0.68925	-0.380986	0.114873	0.340609
Abhd5	-0.286518	0.216689	0.538469	-0.321349	0.127099	0.360307
Abhd6	0.0773129	0.755247	0.911147	-0.136032	0.540975	0.766112
Abhd8	0.0487188	0.836193	0.944105	-0.299503	0.159292	0.408668
Abi1	0.0171305	0.941281	0.982962	0.143386	0.494437	0.735676
Abi2	0.0320629	0.9047	0.968584	-0.163542	0.498923	0.738833
Abi3	1.1753	0.00183581	0.024743	0.49865	0.155548	0.404077
Abi3bp	1.95283	4.84e-06	0.000181495	-0.925704	0.0158236	0.0968986
Abl1	-0.404044	0.070532	0.294483	-0.203078	0.310844	0.582145
Abl2	0.337565	0.252887	0.576945	0.273588	0.30006	0.571486
Ablim1	0.569676	0.0504045	0.23819	0.0815158	0.755013	0.892437
Ablim2	0.403152	0.112665	0.385498	-0.0222252	0.923265	0.971705
Ablim3	0.771232	0.0199658	0.133571	-0.740738	0.0132882	0.085523
Abr	0.0509809	0.820261	0.939045	-0.259837	0.199776	0.461433
Abra	0.274728	0.596474	0.837757	0.674581	0.0973614	0.30974
Abracl	-0.185399	0.498085	0.778028	-0.0476131	0.847873	0.938672
Abraxas1	-0.763506	0.00779691	0.0700718	-0.117902	0.653062	0.83816
Abraxas2	-0.0030513	0.98967	0.998884	0.12941	0.544947	0.769189
Abt1	0.0933022	0.706004	0.889231	0.112802	0.613868	0.814116
Abtb1	0.0840307	0.707259	0.889845	-0.135354	0.50156	0.741238
Abtb2	0.852357	0.013152	0.10104	0.822765	0.00843428	0.0614206
Acaa1a	0.476753	0.0551195	0.252115	-0.00450166	0.984069	0.996976
Acaa1b	0.555164	0.348333	0.667788	-0.216667	0.720211	0.875993
Acaa2	-1.06312	0.00265435	0.0324998	-1.05137	0.000868058	0.010559
Acaca	-0.0672654	0.763621	0.914186	0.0888903	0.660089	0.842338
Acacb	-0.263434	0.393145	0.704165	0.400111	0.14961	0.396117
Acad10	-0.158478	0.590079	0.834806	0.119198	0.656785	0.840349
Acad11	-0.00238719	0.991904	0.999692	-0.202706	0.3402	0.608886
Acad12	-0.360085	0.295812	0.6189	-0.485014	0.124594	0.356511
Acad8	0.0148122	0.960488	0.990012	0.0711004	0.790664	0.91227
Acad9	-0.148912	0.508835	0.78613	-0.354902	0.0820053	0.280249
Acadl	-0.265699	0.293071	0.616598	-0.26553	0.244105	0.513673
Acadm	-0.504853	0.0441942	0.220556	-0.787703	0.000503275	0.00663105
Acads	-0.664408	0.00622126	0.060043	-0.737733	0.000836072	0.0102312
Acadsb	-0.214861	0.32326	0.646585	0.0219681	0.910408	0.966329
Acadvl	-0.342608	0.125704	0.40852	-0.277342	0.169677	0.421935
Acan	-1.20202	1.15e-05	0.000394524	-0.315729	0.194849	0.454984
Acap1	-0.399686	0.311617	0.635092	1.16411	0.000841795	0.0102956
Acap2	-0.137324	0.57078	0.823256	0.208613	0.336131	0.605348
Acap3	0.310254	0.286117	0.610538	-0.298458	0.256106	0.526717
Acat1	-0.0759339	0.745783	0.906722	-0.313994	0.138679	0.379153
Acat2	-0.522556	0.0764584	0.309282	-0.375108	0.157162	0.406193
Acat3	-0.472485	0.128331	0.411372	0.12469	0.644857	0.83386
Acbd3	-0.0549436	0.811275	0.93494	0.342434	0.0988296	0.312477
Acbd4	-0.0471672	0.831786	0.94272	-0.249832	0.213261	0.477824
Acbd5	-0.216545	0.361287	0.679328	-0.0540973	0.800033	0.917056
Acbd6	-0.0189018	0.933028	0.979662	-0.0596494	0.768968	0.900213
Acbd7	-0.113828	0.867088	0.95574	-2.90095	7.31e-07	2.1e-05
Accs	-0.544449	0.0616904	0.271367	-0.295988	0.267387	0.539192
Accsl	0.211609	0.757245	0.911889	0.898228	0.211614	0.476073
Acd	0.0907015	0.686927	0.88073	-0.126175	0.534727	0.762097
Ace	-1.11893	0.00583172	0.0572176	0.418343	0.236257	0.504573
Ace2	-0.139087	0.756642	0.91173	-0.260757	0.527333	0.757505
Acer2	0.780257	0.0264691	0.160722	0.887536	0.00586325	0.0470463
Acer3	-0.220187	0.344274	0.665111	0.409613	0.0525773	0.21557
Ache	-0.265632	0.403703	0.711448	-0.224722	0.433794	0.687916
Acin1	0.288493	0.215529	0.537234	0.172338	0.411446	0.672161
Ackr1	1.49817	3.9e-08	2.24e-06	1.23751	5.91e-07	1.73e-05
Ackr2	0.477352	0.472792	0.761054	0.42968	0.460175	0.708766
Ackr3	-0.128233	0.606642	0.84299	0.630351	0.00523333	0.0433035
Ackr4	0.933201	0.0333512	0.185189	-0.0594297	0.885713	0.95571
Acly	-0.461162	0.0509109	0.239417	-0.272271	0.198903	0.46013
Aco1	-0.353172	0.155434	0.45627	-0.103053	0.644671	0.833768
Aco2	-0.150927	0.535738	0.803751	-0.451765	0.0400216	0.180603
Acod1	5.79417	4.01e-12	3.86e-10	8.78993	1.07e-21	1.43e-19
Acot1	-0.0166727	0.956324	0.988273	-0.311765	0.260046	0.530884
Acot10	-0.912361	0.243936	0.568845	1.1322	0.242069	0.511315
Acot11	-0.153745	0.559854	0.816617	0.0200637	0.932691	0.975992
Acot12	-1.20309	0.177994	0.489644	0.601331	0.394938	0.659923
Acot13	-0.470049	0.0719484	0.298333	-0.535194	0.0228633	0.125682
Acot2	-0.57823	0.0410208	0.211184	-0.317559	0.220251	0.485717
Acot3	0.618022	0.0609648	0.269502	-0.575346	0.0640538	0.243491
Acot4	-0.141205	0.675006	0.874553	-0.118405	0.699944	0.864354
Acot5	1.31058	0.0104486	0.0865532	-0.55524	0.183158	0.43942
Acot6	-0.0543442	0.835892	0.944105	-0.512974	0.0319436	0.156756
Acot7	-0.181226	0.442412	0.740494	-0.240813	0.257113	0.527852
Acot8	0.268262	0.286651	0.610967	-0.0781765	0.731236	0.881029
Acot9	-0.47237	0.076765	0.309961	-0.0319195	0.895187	0.96001
Acox1	-0.0147727	0.956018	0.988196	-0.130785	0.588706	0.798136
Acox2	-1.21993	0.0472969	0.228917	-1.66798	0.00974816	0.0683964
Acox3	-0.174405	0.537642	0.804985	-0.50044	0.0519364	0.21428
Acoxl	-0.315187	0.681307	0.878147	-0.59262	0.357082	0.624683
Acp1	-0.655447	0.178436	0.489891	-0.405513	0.365721	0.632971
Acp2	-0.0778882	0.723398	0.897526	-0.307091	0.122719	0.353225
Acp4	1.34082	0.31716	0.640883	-3.07733	0.0261565	0.137772
Acp5	-0.550651	0.0995286	0.359439	0.278419	0.386633	0.652182
Acp6	-0.275413	0.272143	0.596855	-0.248172	0.284058	0.55405
Acp7	-1.27499	0.0218515	0.141996	-1.83562	0.0016728	0.0177983
Acpp	-0.29262	0.496967	0.777023	-0.183234	0.703963	0.867065
Acr	-0.478895	0.359969	0.67847	-0.542082	0.393183	0.658466
Acrbp	0.359778	0.269866	0.594797	-0.44247	0.130036	0.364784
Acsbg1	0.108188	0.726753	0.898994	-0.610047	0.0297372	0.149875
Acsf2	-0.328525	0.244647	0.569314	-0.695045	0.00667077	0.0515496
Acsf3	-0.202736	0.451438	0.747957	-0.284346	0.245631	0.51557
Acsl1	-0.0644793	0.774261	0.918934	-0.0190402	0.925278	0.97257
Acsl3	-0.464089	0.065324	0.280878	-0.257331	0.255302	0.525693
Acsl4	-0.0930213	0.671513	0.873177	0.155194	0.432861	0.687071
Acsl5	0.330195	0.137049	0.426342	-0.0816006	0.686378	0.858088
Acsl6	-0.180127	0.478925	0.764769	-0.49419	0.0315658	0.155689
Acsm3	-1.61043	0.00265681	0.0325119	-0.636935	0.199858	0.46148
Acsm5	0.765381	0.0665401	0.28441	-0.0829504	0.82012	0.925141
Acss1	-0.479619	0.0341659	0.187891	-0.62312	0.00225666	0.0226339
Acss2	0.231303	0.29056	0.614148	-0.22331	0.26141	0.532288
Acss3	-1.67149	0.00903203	0.0781528	0.719439	0.188924	0.447381
Acta1	-0.156082	0.673954	0.87395	-0.504202	0.132113	0.368534
Acta2	-0.556344	0.153881	0.453988	-0.490456	0.16602	0.417662
Actb	-0.348735	0.194593	0.511036	-0.0491265	0.83901	0.934894
Actbl2	-3.615	0.000707952	0.0119416	1.25138	0.181351	0.437291
Actc1	-0.511704	0.545405	0.808585	-0.401698	0.582149	0.794545
Actg-ps1	-2.92497	3.35e-07	1.62e-05	0.547614	0.289149	0.560033
Actg1	-0.29585	0.223915	0.546583	-0.080669	0.71244	0.871162
Actg2	-1.43201	0.025326	0.156158	1.34414	0.0351082	0.166563
Actl10	0.0332222	0.94838	0.985289	-1.05501	0.0609019	0.23624
Actl6a	-0.772929	0.00333719	0.0384659	-0.229737	0.335361	0.604488
Actl6b	0.0692758	0.759995	0.912502	-0.452773	0.0274271	0.142118
Actn1	0.0017703	0.993802	1	0.0550724	0.791497	0.912948
Actn2	-0.224795	0.695335	0.883973	0.592421	0.23492	0.502972
Actn3	0.108266	0.783643	0.922697	-0.330513	0.354944	0.622895
Actn4	-0.216792	0.331173	0.652904	-0.268466	0.181069	0.437074
Actr10	-0.090132	0.726696	0.898994	-0.201205	0.388577	0.654002
Actr1a	-0.188998	0.401802	0.710205	-0.228661	0.259934	0.530884
Actr1b	0.0892528	0.700286	0.886442	-0.300503	0.152224	0.400028
Actr2	0.182006	0.428418	0.730474	0.0268201	0.897171	0.960887
Actr3	-0.110013	0.621308	0.849989	9.06e-05	0.999645	1
Actr3b	0.168306	0.453236	0.749342	-0.241715	0.234518	0.50259
Actr5	-0.0569902	0.831123	0.94272	-0.0202548	0.933964	0.976335
Actr6	-0.28794	0.224953	0.547622	-0.10447	0.625187	0.821022
Actr8	0.019995	0.928531	0.977665	-0.036853	0.854981	0.94213
Actrt3	0.0895132	0.809219	0.934384	-0.151846	0.659977	0.842292
Acvr1	0.0394981	0.875268	0.957984	0.0372367	0.870426	0.948289
Acvr1b	0.21713	0.358564	0.677078	0.109414	0.608752	0.810767
Acvr1c	0.377003	0.358769	0.677295	-0.167739	0.655886	0.840101
Acvr2a	0.0437974	0.855887	0.951318	0.208084	0.338202	0.606916
Acvr2b	-0.406592	0.162183	0.467129	-0.236476	0.378248	0.645235
Acvrl1	0.649645	0.0405409	0.209924	0.637058	0.0267965	0.140195
Acy1	-0.322658	0.215979	0.537376	-0.0928011	0.696443	0.862941
Acy3	-1.04452	0.00180016	0.024336	-0.431282	0.147817	0.393383
Acyp1	0.0687657	0.790728	0.925285	-0.271357	0.249842	0.520011
Acyp2	-0.137133	0.574184	0.825305	-0.661829	0.00313638	0.029443
Ada	-0.713026	0.0541786	0.24953	1.47337	1.97e-06	5.18e-05
Adad2	0.721904	0.460781	0.753726	-0.904419	0.296278	0.567916
Adal	0.102237	0.666315	0.870783	-0.044108	0.836159	0.933678
Adam10	0.1522	0.515958	0.790647	0.087832	0.677244	0.853109
Adam11	0.602385	0.0120016	0.0948628	-0.0929082	0.669005	0.848095
Adam12	-0.614226	0.0879346	0.335185	-0.751996	0.0204756	0.116144
Adam15	-0.01437	0.956028	0.988196	0.282442	0.231382	0.498886
Adam17	-0.248618	0.276588	0.601992	-0.0969311	0.63814	0.829835
Adam18	-1.01606	0.097668	0.355479	0.131656	0.813326	0.922683
Adam19	-0.61413	0.00991262	0.0831238	-0.213764	0.319937	0.590941
Adam1a	0.351113	0.295307	0.618583	-0.214134	0.517653	0.750818
Adam21	-0.417256	0.319006	0.642415	0.356625	0.377827	0.644969
Adam22	0.298017	0.194992	0.511542	0.0721214	0.72858	0.879935
Adam23	-0.115976	0.657734	0.866426	-0.145131	0.539577	0.765547
Adam28	0.665288	0.121206	0.400192	-7.66002	6.01e-06	0.000141194
Adam3	-1.54416	0.0230878	0.147404	-0.158711	0.889462	0.95783
Adam32	-0.979163	0.0817617	0.321476	0.305701	0.570729	0.787768
Adam33	-0.922055	0.0225805	0.145585	-0.0631029	0.87138	0.948461
Adam4	-0.930402	0.0934551	0.34647	-0.193374	0.750392	0.889754
Adam5	-0.543857	0.315075	0.638639	-1.59327	0.00664926	0.0514367
Adam7	-0.726945	0.38356	0.696427	0.203884	0.840378	0.935508
Adam8	-0.0676388	0.895731	0.965074	2.01835	1.02e-05	0.000229716
Adam9	-0.376946	0.122104	0.401494	0.103152	0.637884	0.829599
Adamts1	0.972785	0.0132116	0.101254	2.47603	5.94e-12	3.28e-10
Adamts10	0.814068	0.0389097	0.204753	-0.229921	0.51216	0.747318
Adamts12	-0.785182	0.0476878	0.230024	-0.814001	0.0332624	0.160999
Adamts13	3.87781	7.79e-06	0.000279192	-3.56823	2.2e-09	9.17e-08
Adamts14	-0.807626	0.0314299	0.17843	0.209848	0.571889	0.78859
Adamts15	0.133387	0.667374	0.871403	0.27598	0.328668	0.598392
Adamts16	-0.341978	0.251458	0.576117	-1.50719	7.8e-07	2.22e-05
Adamts17	-0.280972	0.346509	0.667149	-0.0884063	0.744282	0.886793
Adamts18	2.26694	5.26e-06	0.000194866	0.653842	0.129803	0.364366
Adamts19	-1.45969	0.000865251	0.0139824	-0.866452	0.0245286	0.132158
Adamts2	-1.02665	0.00086122	0.0139273	-0.581961	0.0352133	0.166826
Adamts20	-0.338456	0.216881	0.538538	-0.269663	0.277371	0.548763
Adamts3	0.800876	0.00312579	0.0364906	0.189484	0.438583	0.691215
Adamts4	0.120901	0.729599	0.899861	0.715856	0.0217785	0.121382
Adamts5	-1.11134	0.00177874	0.0240901	-0.769189	0.0172926	0.102848
Adamts6	1.84957	0.00213768	0.0277885	1.85886	0.000591077	0.00766137
Adamts7	-0.996005	0.033734	0.186296	-0.144259	0.723935	0.877237
Adamts8	0.409137	0.209481	0.529678	1.0876	0.000237738	0.00359716
Adamts9	1.56101	1.43e-07	7.4e-06	2.60182	7.89e-21	9.58e-19
Adamtsl1	-0.386616	0.194945	0.511542	-0.236722	0.382409	0.648224
Adamtsl2	-0.0998218	0.779702	0.921133	-0.447293	0.157846	0.407068
Adamtsl3	0.0232757	0.938308	0.981833	1.01203	0.000323061	0.00464879
Adamtsl4	-0.352	0.267464	0.592802	0.28794	0.313173	0.584618
Adamtsl5	-1.06942	0.000530405	0.0095298	-0.754985	0.00672198	0.051784
Adap1	0.312177	0.149309	0.446543	-0.182991	0.350657	0.618874
Adap2	0.814271	0.00478993	0.049941	1.29743	1.01e-06	2.82e-05
Adap2os	0.95174	0.123754	0.404716	0.90006	0.0749157	0.266196
Adar	0.89486	0.00637841	0.0610541	0.610917	0.0389509	0.177783
Adarb1	0.0440692	0.883087	0.961077	0.0461579	0.864977	0.945983
Adarb2	-0.572114	0.0184259	0.126539	0.13885	0.524191	0.755177
Adat1	-0.326252	0.227265	0.549236	0.00174653	0.994416	0.999608
Adat2	-0.478109	0.0746633	0.305563	-0.150348	0.543384	0.767869
Adck1	-0.000483595	0.998377	1	-0.0992628	0.649023	0.835955
Adck2	-0.00625125	0.981145	0.996648	-0.113022	0.638455	0.829996
Adck5	-0.286036	0.295662	0.618839	-0.352857	0.158031	0.407307
Adcy1	1.08677	0.0171262	0.120923	0.115535	0.772448	0.901876
Adcy10	-0.136481	0.831998	0.94272	1.03784	0.0351104	0.166563
Adcy2	-0.11611	0.612638	0.845878	-0.239241	0.247229	0.517563
Adcy3	-0.110425	0.666089	0.870691	-0.0448437	0.846123	0.937815
Adcy4	1.65181	4e-05	0.00115872	1.42744	8.26e-05	0.00146077
Adcy5	-0.160673	0.619176	0.848816	-0.0356323	0.902673	0.962997
Adcy6	-0.162972	0.479507	0.765189	-0.236059	0.255425	0.525849
Adcy7	-0.844093	0.0121753	0.0957768	-0.219879	0.468858	0.715938
Adcy8	-0.426278	0.0735792	0.302655	-0.838929	9.61e-05	0.00165781
Adcy9	0.396264	0.0773525	0.311151	0.224853	0.267668	0.539564
Adcyap1	-0.534497	0.251613	0.576117	-0.314643	0.453001	0.702365
Adcyap1r1	-0.17429	0.429751	0.730918	-0.57043	0.00419882	0.0368032
Add1	-0.0977345	0.646809	0.862348	-0.233335	0.224302	0.490199
Add2	0.13309	0.547364	0.809912	-0.0940277	0.638468	0.829996
Add3	-0.15417	0.553151	0.812999	-0.258372	0.268603	0.540229
Adgb	1.26707	0.0246577	0.15339	-1.18264	0.0176805	0.104241
Adgra1	-0.272551	0.3206	0.644287	-0.190641	0.441471	0.693492
Adgra2	-0.246532	0.34664	0.667149	-0.54576	0.0207646	0.117253
Adgra3	-0.737381	0.00194842	0.0258473	-0.569891	0.00747269	0.05621
Adgrb1	0.171621	0.491267	0.773152	-0.187874	0.403077	0.665769
Adgrb2	0.136566	0.592387	0.835899	-0.389094	0.0923975	0.300017
Adgrb3	0.246017	0.265748	0.590894	-0.349922	0.0799105	0.276217
Adgrd1	0.708535	0.181899	0.494383	0.378122	0.418421	0.677143
Adgre1	-0.245395	0.400246	0.709237	-0.998046	0.000212152	0.00328116
Adgre4	1.91799	0.000735347	0.0123107	0.027695	0.969298	0.990231
Adgre5	-0.0980415	0.745028	0.906446	-0.432293	0.120496	0.349667
Adgrf2	0.15505	0.764561	0.914664	0.836343	0.110549	0.332339
Adgrf4	2.15981	2.27e-08	1.35e-06	-0.0253019	0.944662	0.980892
Adgrf5	0.193508	0.544372	0.807985	0.962434	0.00094903	0.0113459
Adgrg1	-0.391175	0.131283	0.416233	-0.649217	0.00535513	0.0440419
Adgrg2	-0.213268	0.603877	0.841668	-0.474089	0.239389	0.508332
Adgrg3	0.493788	0.268905	0.594189	-0.679558	0.0935375	0.302034
Adgrg5	-0.0822038	0.885326	0.962187	4.67973	6.45e-11	3.26e-09
Adgrg6	-0.868608	0.00598382	0.0583057	0.0595852	0.834093	0.932267
Adgrl1	-0.00177226	0.994482	1	-0.326447	0.159107	0.408512
Adgrl2	-0.277188	0.325994	0.648937	0.060626	0.812383	0.922039
Adgrl3	0.33418	0.140965	0.433136	0.0234539	0.909415	0.966157
Adgrl4	0.0143641	0.975752	0.994626	0.260575	0.54716	0.770734
Adgrv1	-0.991078	0.00617473	0.0596712	0.175406	0.58973	0.798669
Adh1	-0.785943	0.114403	0.388256	-2.55723	5.37e-07	1.59e-05
Adh5	-0.405453	0.107687	0.376577	-0.633609	0.00540062	0.0442613
Adh7	-2.10514	0.00103471	0.0160584	-1.65922	0.010632	0.072737
Adhfe1	-0.23456	0.437318	0.736026	-0.176977	0.517469	0.750818
Adi1	-0.302505	0.345213	0.66583	-0.0847756	0.767234	0.899064
Adipoq	-0.238237	0.774868	0.919277	-0.854173	0.191889	0.451149
Adipor1	-0.289346	0.195309	0.511738	-0.00254034	0.989886	0.999101
Adipor2	-0.130388	0.573866	0.825251	0.845905	5.34e-05	0.00100872
Adk	-0.470394	0.0727777	0.300609	-0.366118	0.119001	0.347132
Adm	0.114697	0.708789	0.890442	1.08542	8.87e-05	0.00154714
Adm2	5.80581	1	1	-1.70697	0.0116118	0.0776893
Adnp	0.362479	0.339567	0.660645	0.254503	0.457609	0.70642
Adnp2	0.0608456	0.798846	0.929472	0.266591	0.214631	0.479155
Ado	-0.500688	0.0284272	0.167848	-0.0688319	0.736319	0.883537
Adora1	0.692468	0.0126676	0.0981417	0.0742344	0.768455	0.899848
Adora2a	-0.318508	0.648494	0.862894	-0.618397	0.321232	0.592238
Adora2b	-1.28161	4.55e-05	0.00128405	-0.606859	0.0342309	0.164302
Adora3	0.56486	0.232819	0.555821	1.29132	0.00286451	0.0273273
Adpgk	-0.422411	0.102196	0.365232	0.237062	0.310197	0.581762
Adprh	0.0745897	0.738875	0.904026	-0.197655	0.328945	0.598392
Adprhl1	0.194099	0.618655	0.848634	0.732686	0.0359521	0.168964
Adprhl2	-0.149191	0.521059	0.793692	-0.101412	0.629938	0.824594
Adprm	0.065828	0.781569	0.922105	0.0753216	0.727547	0.879427
Adra1a	0.019521	0.942564	0.983483	-0.172545	0.477947	0.722943
Adra1b	-0.218418	0.441518	0.739661	0.694733	0.00741552	0.0558741
Adra1d	0.28864	0.513831	0.789122	0.11063	0.774742	0.902877
Adra2a	-1.13299	1.8e-05	0.000578717	-0.413927	0.0750023	0.266257
Adra2b	-0.209421	0.669549	0.872304	-0.161462	0.746189	0.887512
Adra2c	0.18107	0.501151	0.779818	-0.539967	0.0277197	0.143004
Adrb1	0.204623	0.438882	0.737291	0.0524981	0.824629	0.926847
Adrb2	-0.454853	0.149516	0.446709	-0.628441	0.0360187	0.1691
Adrb3	-0.987039	0.0107154	0.0878835	-0.970939	0.00644483	0.0501856
Adrm1	-0.177311	0.42853	0.730474	-0.000258906	0.998979	1
Adsl	-0.329769	0.19941	0.517178	-0.269101	0.247536	0.51774
Adss	-0.236931	0.299095	0.621367	-0.17651	0.391384	0.656708
Adssl1	-0.335649	0.243332	0.568236	0.226134	0.383475	0.649143
Adtrp	0.827964	0.461671	0.754171	-0.747865	0.301739	0.572981
Aebp1	-0.885477	0.0027514	0.0332286	-1.13661	1.77e-05	0.000378704
Aebp2	0.08485	0.703877	0.888117	-0.170428	0.398037	0.662544
Aen	-0.00502027	0.983386	0.997184	0.0609937	0.78058	0.90583
Aes	-0.398812	0.0899516	0.339051	-0.399157	0.0585872	0.230276
AF357399	0.829241	0.33738	0.658802	-1.45046	0.172376	0.425605
Afap1	-0.504724	0.0437235	0.219482	-0.199687	0.372304	0.63932
Afap1l1	0.282105	0.236162	0.559954	-0.127255	0.555141	0.777293
Afap1l2	1.055	0.0138751	0.104695	-0.0361713	0.924773	0.972453
Afdn	0.182447	0.470205	0.759605	0.0598923	0.79172	0.913108
Aff1	0.795585	0.0032799	0.0379533	1.65375	2.38e-11	1.24e-09
Aff2	-0.160108	0.628937	0.853821	0.138293	0.64723	0.834858
Aff3	-0.27302	0.23788	0.562058	0.102566	0.62263	0.819158
Aff4	0.148587	0.529458	0.799396	0.293095	0.167065	0.418796
Afg1l	-0.177636	0.474335	0.762205	-0.265033	0.239089	0.507836
Afg3l1	-0.0996527	0.655917	0.86529	-0.287551	0.155124	0.403586
Afg3l2	-0.131351	0.542894	0.807736	0.0734731	0.705111	0.867808
Afmid	-0.560955	0.141303	0.433581	-0.224466	0.557393	0.778912
Afp	0.076177	0.907376	0.969812	0.204314	0.729286	0.880148
Aftph	0.536747	0.0335272	0.185798	0.642367	0.00486184	0.0409425
Aga	-0.718703	0.0088231	0.0767613	-0.164254	0.508866	0.746045
Agap1	-0.155917	0.478534	0.764674	0.0416797	0.833161	0.931977
Agap2	0.0915187	0.79466	0.927324	-0.547273	0.0871024	0.290098
Agap3	0.0767464	0.729573	0.899861	-0.141782	0.479687	0.724316
Agbl1	-1.51618	0.0121008	0.095292	0.703448	0.182721	0.439213
Agbl2	0.230273	0.696302	0.884507	0.392226	0.445535	0.69667
Agbl3	-0.155349	0.559732	0.816617	-0.416877	0.0874696	0.29079
Agbl4	-0.797334	0.00274258	0.0331789	-0.137489	0.571199	0.788168
Agbl5	-0.167745	0.488134	0.770877	-0.263994	0.231017	0.498387
Ager	-0.264863	0.596555	0.837758	0.260599	0.560434	0.780651
Agfg1	0.10577	0.643718	0.860731	0.289307	0.16089	0.410599
Agfg2	0.135549	0.552455	0.812479	0.285149	0.16615	0.417723
Aggf1	0.022729	0.919249	0.974245	-0.17196	0.395609	0.66057
Agk	-0.00607048	0.982463	0.996919	-0.184573	0.464394	0.712061
Agl	-0.444439	0.086964	0.33319	-0.279145	0.231003	0.498387
Agmat	2.0494	6.39e-05	0.0016934	-0.375171	0.429037	0.684009
Agmo	-0.38616	0.251827	0.576117	-0.244479	0.421118	0.67895
Ago1	-0.128392	0.553103	0.812999	-0.350523	0.0726477	0.261389
Ago2	-0.079769	0.725756	0.898717	0.15976	0.434588	0.688601
Ago3	0.127527	0.60018	0.83968	0.295023	0.178258	0.433336
Ago4	0.228659	0.377676	0.691747	0.0296026	0.899938	0.962194
Agpat1	-0.0903798	0.687416	0.88073	-0.0411188	0.838989	0.934894
Agpat2	-0.618486	0.0452724	0.223886	-0.171757	0.557413	0.778912
Agpat3	0.00633238	0.978499	0.995885	-0.268208	0.206306	0.470005
Agpat4	-0.447124	0.0590366	0.264062	0.0284956	0.893069	0.959582
Agpat5	-0.137705	0.598893	0.838584	-0.0873218	0.711423	0.87073
Agps	-0.150883	0.500437	0.779649	0.0178464	0.929669	0.97447
Agr2	-3.87583	0.0574138	0.259596	-2.70849	0.0147118	0.0920074
Agr3	4.32969	1	1	-9.69477	1.29e-19	1.39e-17
Agrn	0.376463	0.15564	0.456517	-0.333871	0.1627	0.413188
Agrp	0.701128	0.22066	0.54192	-0.0726666	0.889566	0.95783
Agt	-0.22588	0.693214	0.883224	-1.12441	0.0311266	0.154199
Agtpbp1	0.25243	0.289736	0.613557	0.061766	0.774267	0.902585
Agtr1a	-1.93267	0.000103167	0.00252708	-0.102445	0.829067	0.929635
Agtr1b	-0.601405	0.531633	0.800767	-3.4897	0.00740129	0.0558234
Agtr2	-1.88346	6.24e-07	2.83e-05	-2.32461	7.33e-09	2.82e-07
Agtrap	-0.392363	0.122484	0.401965	-0.042728	0.851483	0.940092
Ahctf1	0.244661	0.309747	0.632782	0.284494	0.191358	0.450467
Ahcy	-0.359156	0.227337	0.549236	-0.637568	0.022413	0.123929
Ahcyl1	-0.124233	0.602323	0.840823	-0.366842	0.0882713	0.292184
Ahcyl2	-0.290918	0.226756	0.549017	-0.0866319	0.686857	0.858214
Ahdc1	0.461178	0.0506506	0.238796	0.226224	0.289016	0.559914
Ahi1	-0.537807	0.200613	0.518852	-0.16628	0.659457	0.841935
Ahnak	-0.543324	0.0936828	0.347091	0.51006	0.0791119	0.274093
Ahnak2	-2.24692	0.000139981	0.00325348	-0.55553	0.284756	0.554774
Ahr	-0.387038	0.127837	0.410613	-0.0394653	0.866086	0.946396
Ahrr	-0.253087	0.61348	0.845999	-1.01036	0.0565218	0.22513
Ahsa1	-0.0836451	0.702905	0.887761	0.1235	0.531334	0.760123
Ahsa2	-0.30152	0.228035	0.550087	0.0626335	0.782411	0.907012
AI115009	0.356031	0.561872	0.818064	-0.242906	0.652755	0.837959
AI182371	0.399393	0.553057	0.812999	0.417481	0.557686	0.778912
AI197445	-0.30483	0.502446	0.780986	-0.0106218	0.979989	0.995562
AI413582	-0.222789	0.357211	0.67578	-0.5716	0.00917031	0.0655571
AI427809	-0.831077	0.200945	0.519447	-1.63562	0.0211101	0.118604
AI429214	0.125709	0.672038	0.873255	-0.129245	0.642387	0.832338
AI464131	-0.609521	0.0391443	0.20531	-0.71416	0.00717772	0.0544868
AI467606	-0.246258	0.443856	0.741243	0.0851117	0.776037	0.903421
AI480526	0.222372	0.531064	0.800394	-0.42814	0.195901	0.456115
AI481877	-1.97081	0.00367279	0.0409713	0.536163	0.537758	0.764227
AI504432	0.065967	0.839061	0.945617	0.225608	0.444424	0.695634
AI506816	0.501401	0.0626012	0.274078	1.30915	1.77e-07	5.64e-06
AI593442	-0.302207	0.379911	0.693353	-0.0581067	0.851757	0.940161
AI597479	-0.0497102	0.836044	0.944105	0.0927056	0.668889	0.848068
AI606181	-0.177559	0.559052	0.816543	0.757043	0.00748226	0.056263
AI606473	-3.60527	8.69e-07	3.82e-05	3.36917	0.0389101	0.177669
AI661453	-1.06525	0.0036716	0.0409713	-0.588053	0.126452	0.35954
AI662270	1.42656	0.00936415	0.0800956	2.55833	6.39e-07	1.86e-05
AI837181	0.266392	0.243012	0.567929	0.158301	0.442731	0.694347
AI839979	0.118756	0.795162	0.927571	0.331328	0.450671	0.70093
AI847159	1.36467	0.0769088	0.310317	-2.32229	9.88e-05	0.00169818
AI849053	-0.7851	0.0404802	0.209658	-2.02017	1.52e-07	4.93e-06
AI854703	-0.496935	0.0544607	0.250156	-0.315827	0.173431	0.426662
AI987944	-0.0287314	0.906418	0.969361	0.046344	0.836225	0.933678
Aida	0.954695	0.00121402	0.0181599	0.486701	0.0694484	0.25439
Aif1	1.1088	2.38e-05	0.000732729	0.247131	0.304592	0.576418
Aif1l	-1.0645	8.62e-05	0.00218521	-1.75673	4.97e-12	2.77e-10
Aifm1	-0.421861	0.0587116	0.263269	-0.261532	0.193873	0.453805
Aifm2	-0.359755	0.144525	0.438769	0.00162916	0.994244	0.999586
Aifm3	0.331056	0.245643	0.569792	-0.312595	0.223484	0.489169
Aig1	0.16995	0.475102	0.762738	-0.00079374	0.997049	1
Aim2	0.925082	0.00520568	0.0531615	0.720232	0.0153108	0.0945261
Aimp1	-0.309967	0.18624	0.499447	-0.423018	0.0456427	0.196328
Aimp2	-0.182554	0.506599	0.784359	-0.35932	0.15284	0.40048
Aip	-0.222467	0.356308	0.674709	-0.412919	0.0578006	0.228067
Aire	-1.1424	0.235132	0.558449	1.23955	0.0735822	0.263647
Airn	0.253759	0.512812	0.788315	-0.937359	0.00971806	0.068271
Ajap1	-0.0247093	0.920143	0.974282	-0.31505	0.158051	0.40731
Ajm1	0.725731	0.0440587	0.220147	-0.158424	0.640608	0.831462
Ajuba	-1.39683	2.35e-06	9.42e-05	-1.03802	0.000190972	0.00301093
Ak1	0.0339146	0.897384	0.965443	-0.415264	0.0810648	0.278516
AK157302	-0.310458	0.536344	0.804173	0.18494	0.707892	0.869304
Ak2	-0.406011	0.0824907	0.323091	0.292512	0.166467	0.418142
Ak3	-0.319646	0.273447	0.598186	0.390766	0.13595	0.375115
Ak3l2-ps	0.759932	0.429507	0.730721	-1.21349	0.186982	0.444336
Ak4	0.780723	0.023594	0.149524	-0.200445	0.516966	0.750547
Ak5	-0.150485	0.71489	0.893823	-0.36846	0.32647	0.596565
Ak6	0.077662	0.764724	0.914711	-0.415435	0.0828812	0.282163
Ak7	1.39144	0.0015864	0.0221987	-1.23748	0.00215058	0.0217162
Ak8	-0.00915508	0.984587	0.997764	-0.30468	0.504681	0.743289
Ak9	0.324948	0.528612	0.799073	-1.14966	0.0351212	0.166565
Akain1	0.85775	0.00351825	0.0399051	-0.37641	0.156594	0.405802
Akap1	-0.0887414	0.736014	0.902907	-0.261837	0.271606	0.54336
Akap10	0.136086	0.588574	0.833732	0.0523761	0.817014	0.924018
Akap11	0.0224571	0.918785	0.97423	0.182096	0.358749	0.626421
Akap12	-0.0634395	0.830138	0.942477	1.27844	1.64e-06	4.37e-05
Akap13	0.0726292	0.766694	0.915548	0.508825	0.0209155	0.117807
Akap14	1.7392	0.00960893	0.0815433	-0.808629	0.24806	0.518521
Akap17b	0.165656	0.497103	0.7771	0.051355	0.815676	0.923512
Akap2	0.881107	0.14156	0.434002	1.37871	0.0105118	0.0722335
Akap3	-0.515027	0.309137	0.632625	0.0147905	0.976892	0.993503
Akap5	-0.243348	0.333852	0.655581	-0.364886	0.106244	0.324929
Akap6	0.158334	0.460356	0.753385	-0.0224002	0.908067	0.965746
Akap7	0.527807	0.038964	0.204893	-0.219698	0.340864	0.609635
Akap8	-0.0653734	0.784662	0.922761	-0.0710706	0.741362	0.885616
Akap8l	-0.153785	0.638341	0.858681	0.00347342	0.990528	0.999101
Akap9	0.196081	0.455042	0.749888	0.29515	0.211415	0.475912
Akip1	0.236249	0.44595	0.742941	-0.592463	0.0393945	0.179075
Akirin1	-0.0290792	0.894407	0.964891	0.155041	0.432735	0.686972
Akirin2	0.144409	0.523962	0.795499	-0.0359966	0.860463	0.944032
Akna	0.433387	0.0731142	0.301655	0.397358	0.0683518	0.252314
Aknad1	-2.06356	0.00771532	0.0695063	-0.911611	0.559758	0.780184
Akr1a1	-0.259937	0.264983	0.590289	-0.557401	0.00812837	0.0598554
Akr1b10	-0.214066	0.438942	0.737337	-0.829259	0.00104276	0.0122926
Akr1b3	0.356279	0.158286	0.461397	-0.204127	0.376098	0.643385
Akr1b7	1.58524	0.0226203	0.145585	0.567882	0.427143	0.683039
Akr1b8	-1.21557	0.000736619	0.0123228	-0.183307	0.589042	0.798197
Akr1c13	-0.799013	0.165998	0.472785	0.211366	0.675895	0.852665
Akr1c14	0.0249884	0.934899	0.980566	-2.10286	2.68e-09	1.1e-07
Akr1c18	-0.44681	0.646412	0.862203	-2.15307	0.0758756	0.267698
Akr1c19	-1.6884	0.101082	0.362738	-4.92222	0.000983476	0.0116892
Akr1c21	1.85613	0.0839851	0.326368	3.17398	0.0168824	0.101197
Akr1e1	0.138242	0.539195	0.806176	-0.232848	0.254823	0.52519
Akr7a5	-0.300184	0.234236	0.557522	-0.33287	0.144571	0.388533
Akt1	-0.579142	0.0180691	0.125089	-0.357061	0.103579	0.320812
Akt1s1	-0.0737213	0.753045	0.910414	-0.233129	0.27023	0.54228
Akt2	0.398849	0.106967	0.374963	-0.032895	0.882562	0.954012
Akt2-ps	-0.0254172	0.958046	0.988852	-0.173628	0.691957	0.861109
Akt3	0.241666	0.264439	0.589865	-0.132351	0.498823	0.738786
Aktip	-0.462778	0.0413441	0.212264	-0.138747	0.494822	0.735719
Alad	-0.720399	0.0510811	0.239978	-0.952661	0.00456797	0.0392522
Alas1	0.172969	0.429364	0.730645	0.335781	0.0897915	0.29512
Alas2	-0.198911	0.489835	0.772399	-0.213674	0.424385	0.681683
Alb	0.859229	0.484869	0.769089	-1.48789	0.282314	0.552761
Alcam	-0.272923	0.315283	0.638833	-0.0727971	0.76504	0.897694
Aldh16a1	-0.358212	0.149637	0.447009	-0.421531	0.0636328	0.242593
Aldh18a1	-0.59814	0.0207015	0.137067	0.224684	0.332383	0.601868
Aldh1a1	-0.379649	0.323307	0.646585	-0.857832	0.0138373	0.0879234
Aldh1a2	1.18618	0.00337221	0.0387405	0.297743	0.399213	0.663635
Aldh1a3	0.107488	0.840448	0.946079	-1.0834	0.0234519	0.12815
Aldh1a7	-1.19562	0.00588655	0.0576093	-0.424008	0.317987	0.589162
Aldh1b1	0.738927	0.0175482	0.1227	0.231742	0.417339	0.676325
Aldh1l1	0.657377	0.00397163	0.0435103	0.340083	0.100596	0.31504
Aldh1l2	-0.42426	0.276542	0.601992	-0.0223283	0.94968	0.982544
Aldh2	-0.558669	0.0427881	0.216441	-0.481917	0.0509295	0.211493
Aldh3a1	-0.633759	0.07802	0.312766	-0.540155	0.11329	0.337542
Aldh3a2	-0.106115	0.647123	0.862378	-0.0206695	0.921194	0.970884
Aldh3b1	-0.351413	0.177094	0.488291	-0.218207	0.35652	0.624356
Aldh3b2	-0.438181	0.245807	0.569934	-0.514582	0.143464	0.387094
Aldh3b3	-0.679137	0.609174	0.844149	-4.04812	0.000162938	0.00261815
Aldh4a1	0.00703053	0.976732	0.995135	-0.0719038	0.740507	0.885128
Aldh5a1	-0.355028	0.165237	0.47193	-0.405671	0.077837	0.271531
Aldh6a1	-0.430811	0.168472	0.475244	0.0168591	0.952087	0.983532
Aldh7a1	-0.17052	0.530577	0.800073	-0.453616	0.0650447	0.245586
Aldh8a1	-0.259356	0.761969	0.913357	1.07746	0.213175	0.477755
Aldh9a1	-0.474561	0.086373	0.332123	-0.055974	0.822069	0.925782
Aldoa	0.0713562	0.772006	0.917598	-0.242132	0.276689	0.547997
Aldoa-ps4	-0.372738	0.562453	0.818223	-0.248023	0.713999	0.871805
Aldoart1	-0.47472	0.226638	0.548937	-0.353767	0.356462	0.624356
Aldoart2	-1.97818	0.00666175	0.0629078	0.201499	0.792939	0.913681
Aldob	0.646661	0.300236	0.622341	-0.460428	0.44264	0.694347
Aldoc	0.123376	0.641214	0.859952	-0.351171	0.143772	0.387552
Alg1	-0.0464671	0.846518	0.948109	0.171085	0.431913	0.686199
Alg10b	0.143276	0.597258	0.838149	0.100207	0.681605	0.85504
Alg11	-0.110129	0.619271	0.848894	0.0776386	0.698717	0.863896
Alg12	-0.182266	0.47258	0.760987	0.232785	0.313707	0.58481
Alg13	-0.210947	0.40258	0.710832	-0.131354	0.57326	0.789554
Alg14	-0.276737	0.316563	0.640206	-0.333525	0.18303	0.43934
Alg2	-0.537581	0.0394394	0.20647	-0.332162	0.156143	0.405254
Alg3	-0.304308	0.202177	0.521268	0.163912	0.453432	0.702682
Alg5	-0.324041	0.19556	0.511974	-0.401564	0.077647	0.271154
Alg6	0.313801	0.309154	0.632625	-0.0898576	0.749476	0.889071
Alg8	-0.304611	0.286605	0.610933	0.341813	0.19225	0.451711
Alg9	-0.344875	0.175027	0.485757	-0.131779	0.567988	0.785636
Alk	-0.138257	0.751384	0.909774	-0.0932914	0.813488	0.922683
Alkal2	0.541857	0.266295	0.591523	0.514305	0.241193	0.510332
Alkbh1	0.204557	0.40916	0.715885	0.526436	0.0195305	0.112243
Alkbh2	-0.184028	0.60459	0.842	-0.0165402	0.960131	0.987289
Alkbh3	-0.228965	0.376824	0.691413	-0.0957918	0.681873	0.855157
Alkbh3os1	0.139353	0.816561	0.937019	1.08139	0.148565	0.39433
Alkbh4	0.227877	0.36098	0.679172	0.0792442	0.726946	0.879026
Alkbh5	0.0143414	0.949934	0.985509	0.275104	0.180419	0.436521
Alkbh6	-0.0609576	0.788109	0.924121	-0.377149	0.0667188	0.249461
Alkbh7	-0.245904	0.338048	0.659471	-0.494439	0.0336283	0.162242
Alkbh8	0.0829479	0.715561	0.894021	0.0967961	0.638942	0.83038
Allc	-0.713288	0.349968	0.668781	-0.0190796	0.970169	0.990752
Alms1	0.620511	0.0721222	0.298832	0.103417	0.736869	0.883707
Alms1-ps1	0.614625	0.337642	0.659139	0.319081	0.585298	0.796385
Alms1-ps2	-0.371124	0.683102	0.878961	-0.169726	0.844225	0.93684
Alox12	-0.161524	0.752993	0.910414	-1.68571	0.000321982	0.00464217
Alox12b	-0.171104	0.743611	0.905806	0.806334	0.0841913	0.284929
Alox12e	-2.9409	0.0159303	0.115173	-1.99724	0.0363974	0.170305
Alox15	-0.3528	0.541455	0.806702	0.181453	0.781274	0.906399
Alox5	-0.403975	0.36571	0.68254	0.254822	0.526687	0.757258
Alox5ap	0.279728	0.376646	0.69132	0.946173	0.000966866	0.0115347
Alox8	-1.0189	0.00412268	0.0446952	-0.367049	0.251888	0.521985
Aloxe3	0.0452098	0.884254	0.961727	0.337895	0.229511	0.496923
Alpk1	0.864529	0.016096	0.115764	1.57386	9.78e-07	2.73e-05
Alpk2	1.89367	6.34e-05	0.00168293	-0.00306917	0.992826	0.999586
Alpk3	-0.0888435	0.842308	0.946859	-0.297198	0.457433	0.706352
Alpl	-0.192083	0.515352	0.790532	-0.973034	0.000462648	0.00619072
Als2	1.13887	0.0012778	0.0188987	0.137285	0.663811	0.844578
Als2cl	-0.534148	0.0400666	0.208611	-0.497839	0.0347836	0.16573
Als2cr12	1.15211	0.304446	0.627669	-1.04061	0.221716	0.48693
Alx1	0.527616	0.614644	0.846317	-0.328522	0.631451	0.825147
Alx3	0.443099	0.606595	0.84299	-3.20124	3.11e-05	0.000624341
Alx4	0.718109	0.327592	0.650148	-1.85261	0.00435273	0.0378247
Alyref	-0.431353	0.0806661	0.318782	-0.177554	0.424476	0.681757
Alyref2	-0.259508	0.42887	0.730623	0.0258487	0.932732	0.975992
Amacr	-0.124165	0.625723	0.851864	-0.274321	0.236787	0.505174
Ambra1	0.277343	0.215735	0.537234	0.172492	0.394113	0.659239
Amd1	0.0695411	0.778349	0.920751	-0.0843672	0.705762	0.868227
Amd2	-0.778959	0.149058	0.446234	0.149512	0.770071	0.900916
Amdhd1	0.857002	0.272086	0.596799	-0.291579	0.64459	0.833768
Amdhd2	-0.242645	0.359269	0.677759	-0.556107	0.0211882	0.118774
Amer1	0.448123	0.0951456	0.350295	-0.0203336	0.93349	0.976191
Amer2	0.180797	0.490953	0.773016	0.0397162	0.866093	0.946396
Amer3	0.600183	0.013425	0.102258	-0.0519775	0.8123	0.922039
Amfr	0.0473451	0.828177	0.941967	-0.0455357	0.816866	0.924018
Amh	-0.608801	0.128207	0.411267	0.0613262	0.866065	0.946396
Amhr2	-0.338241	0.439411	0.737847	0.56052	0.165188	0.416946
Amigo1	0.181528	0.419515	0.723141	-0.204546	0.313432	0.584671
Amigo2	0.570334	0.0438683	0.219666	0.812466	0.00177428	0.0186646
Amigo3	0.875086	0.00551312	0.0551633	0.73628	0.0095884	0.0677436
Ammecr1	-0.761138	0.0101873	0.0848768	-0.0299844	0.91336	0.967699
Ammecr1l	0.0983891	0.676561	0.875362	0.0997329	0.640382	0.831394
Amn	-0.888084	0.00559072	0.0556654	-0.706745	0.0155446	0.095583
Amn1	0.0617222	0.796078	0.928155	-0.0354752	0.87098	0.94834
Amot	-0.187116	0.489802	0.772399	-0.453783	0.0632429	0.241684
Amotl1	-0.402172	0.139024	0.430001	0.675598	0.00600976	0.0478147
Amotl2	0.0582399	0.859681	0.952816	0.655191	0.0267428	0.140049
Ampd1	-0.0161137	0.969613	0.992273	-0.729773	0.0656792	0.247146
Ampd2	-0.375735	0.114361	0.388256	-0.77544	0.000296036	0.00433817
Ampd3	0.285292	0.197425	0.514599	0.703081	0.000477073	0.00633065
Amph	0.601803	0.0175666	0.122751	-0.0822743	0.720656	0.876172
Amt	0.203407	0.453009	0.749225	-0.354282	0.151257	0.398513
Amy1	0.352202	0.425882	0.729109	0.219845	0.58499	0.796273
Amz1	-0.034371	0.914834	0.972626	-0.807084	0.00629269	0.0493971
Amz2	-0.103186	0.663061	0.868965	-0.219418	0.305238	0.577078
Anapc1	-0.0436475	0.845942	0.947986	-0.104234	0.606237	0.808884
Anapc10	-0.213488	0.39059	0.702892	0.083941	0.708589	0.869472
Anapc11	-0.403894	0.120195	0.398834	-0.560121	0.0170793	0.102014
Anapc13	-0.20243	0.407966	0.715085	-0.559037	0.0118838	0.0789884
Anapc15	-0.286957	0.332527	0.654071	-0.496002	0.0672427	0.25033
Anapc16	0.0403238	0.865521	0.955077	-0.152093	0.479743	0.724316
Anapc2	-0.222103	0.338028	0.659471	-0.268664	0.198177	0.459404
Anapc4	-0.132815	0.547497	0.809912	-0.0642606	0.74773	0.888341
Anapc5	-0.297803	0.166708	0.473375	-0.442723	0.0222171	0.123089
Anapc7	-0.133759	0.559437	0.816614	-0.233661	0.259996	0.530884
Ang	-0.779105	0.0389325	0.204776	-0.287893	0.381656	0.647586
Angel1	-0.167691	0.5231	0.795138	-0.284814	0.233701	0.501706
Angel2	0.105179	0.631187	0.85536	-0.258786	0.191829	0.451103
Angpt1	1.00047	0.000507221	0.00920209	1.14489	1.38e-05	0.000304004
Angpt2	2.08566	4.37e-12	4.18e-10	2.68377	4.3e-21	5.33e-19
Angpt4	-1.71452	0.00539325	0.0544273	0.146118	0.806869	0.919847
Angptl1	-0.0309493	0.935645	0.98075	-0.476131	0.254935	0.525372
Angptl2	-2.30792	4.1e-16	5.62e-14	-1.22111	1.16e-06	3.17e-05
Angptl3	-1.1075	0.0402985	0.209348	0.00865427	0.991014	0.999101
Angptl4	0.232917	0.485836	0.769407	2.40132	2.81e-15	2.08e-13
Angptl6	-0.272886	0.307387	0.630788	-0.402058	0.0952037	0.305478
Angptl7	-0.96585	0.0184847	0.126754	0.0448923	0.917916	0.969305
Ank	-0.364199	0.115483	0.38991	-0.270459	0.19322	0.453038
Ank1	0.342633	0.141138	0.433293	-0.219371	0.296414	0.567918
Ank2	0.307564	0.17456	0.485012	-0.0131438	0.948602	0.982066
Ank3	-0.0586355	0.7912	0.925463	-0.097056	0.626271	0.821938
Ankdd1a	-1.37936	0.00495595	0.0512176	-1.11188	0.0274171	0.142117
Ankdd1b	-1.00534	0.127178	0.409773	-1.21074	0.157821	0.407068
Ankef1	-0.0055028	0.988625	0.998822	-0.592878	0.103362	0.320385
Ankfn1	-0.684822	0.0763754	0.309157	-1.36732	0.000227369	0.00347322
Ankfy1	1.02399	0.00236193	0.0298354	0.936496	0.00196804	0.0202919
Ankhd1	0.249379	0.36169	0.679648	0.382113	0.118449	0.346078
Ankib1	0.218629	0.382749	0.695633	0.234539	0.29904	0.570419
Ankk1	-0.123713	0.875926	0.958006	0.559364	0.583516	0.795196
Ankle1	-1.29809	0.00978618	0.0824503	-0.643067	0.177093	0.431818
Ankle2	0.155707	0.48257	0.767801	0.130208	0.51566	0.749479
Ankmy1	0.925341	0.0551236	0.252115	0.392376	0.384214	0.649656
Ankmy2	0.137855	0.544601	0.80809	-0.145772	0.48054	0.72503
Ankra2	0.00413487	0.985818	0.997935	-0.356893	0.0913882	0.297822
Ankrd1	-0.954596	0.181851	0.494317	-0.11992	0.841008	0.935837
Ankrd10	-0.196428	0.46938	0.759008	-0.0708153	0.771874	0.901716
Ankrd11	-0.0136913	0.951601	0.986039	0.0419654	0.835986	0.933678
Ankrd12	0.49507	0.0378416	0.201075	0.356162	0.0978858	0.310832
Ankrd13a	0.0767164	0.732557	0.901412	0.873613	1.68e-05	0.000362541
Ankrd13b	0.123992	0.612605	0.845878	-0.323915	0.144315	0.388266
Ankrd13c	0.118957	0.608711	0.843911	0.0414024	0.843906	0.93684
Ankrd13d	-0.356759	0.126936	0.409773	-0.315916	0.132526	0.369095
Ankrd16	-0.257162	0.291029	0.614788	-0.194856	0.377952	0.644989
Ankrd17	0.253262	0.319007	0.642415	0.545462	0.0173231	0.102947
Ankrd2	0.249674	0.671876	0.873177	-0.111315	0.844377	0.93684
Ankrd22	1.11188	0.303018	0.625965	1.05962	0.205689	0.468873
Ankrd23	0.0998202	0.822719	0.939924	-0.375054	0.418511	0.677143
Ankrd24	0.0097087	0.969198	0.992212	-0.183352	0.423251	0.680719
Ankrd26	-0.0336841	0.887892	0.962617	-0.413652	0.0583735	0.229719
Ankrd27	-0.214579	0.353819	0.672553	-0.137859	0.509917	0.746338
Ankrd28	-0.0307321	0.912897	0.97194	0.0858473	0.731843	0.881046
Ankrd29	-0.128315	0.655863	0.86529	-0.331735	0.199999	0.461613
Ankrd31	0.355773	0.651716	0.864088	-0.495599	0.510447	0.746338
Ankrd33	-2.47953	0.000882687	0.0141923	-1.247	0.242847	0.512377
Ankrd33b	1.41066	0.0160308	0.115564	0.680312	0.1854	0.44246
Ankrd34a	0.0634436	0.805222	0.93273	-0.354814	0.127082	0.360307
Ankrd34b	-0.762479	0.00526821	0.0535526	-0.403084	0.0998074	0.313634
Ankrd34c	-0.864633	0.0201049	0.134231	-0.729202	0.0286097	0.145763
Ankrd35	-0.27854	0.329287	0.651192	-0.304509	0.241915	0.511134
Ankrd37	-0.284426	0.414618	0.719868	-0.565844	0.0812571	0.27891
Ankrd39	-0.280279	0.2761	0.601575	-0.225128	0.33725	0.606402
Ankrd40	-0.0206	0.922984	0.9752	-0.273081	0.155222	0.403653
Ankrd42	-0.233238	0.340351	0.661115	-0.305805	0.172767	0.426018
Ankrd44	-0.17498	0.478143	0.764383	0.0873786	0.695571	0.862579
Ankrd45	-0.0895321	0.777351	0.920217	-0.0974689	0.733698	0.882136
Ankrd46	0.134651	0.604028	0.841668	-0.160639	0.494839	0.735719
Ankrd49	-0.181777	0.489907	0.772403	-0.0160353	0.947281	0.981621
Ankrd50	-0.0910231	0.694391	0.883593	0.0240743	0.908103	0.965746
Ankrd52	0.162806	0.49087	0.772994	0.172278	0.418485	0.677143
Ankrd53	-0.225035	0.663232	0.868965	0.0698609	0.876558	0.951296
Ankrd54	-0.10192	0.712491	0.892782	-0.0217083	0.930482	0.974751
Ankrd55	-0.924047	0.00362723	0.0406865	-0.363808	0.206856	0.470678
Ankrd6	-0.303039	0.287226	0.61136	-0.417483	0.103111	0.319923
Ankrd61	1.01161	0.0806634	0.318782	0.58868	0.27083	0.542772
Ankrd63	-1.19607	0.0540833	0.249348	-1.09171	0.0506212	0.210683
Ankrd66	1.00169	0.0494306	0.23533	-1.33644	0.00752275	0.0565104
Ankrd9	-0.219397	0.3405	0.661251	0.0907911	0.661447	0.843301
Anks1	-0.195895	0.369685	0.68525	-0.0461714	0.814142	0.922862
Anks1b	0.459543	0.0568395	0.257746	-0.137332	0.528827	0.758587
Anks3	0.226905	0.417297	0.721826	0.165126	0.513488	0.748489
Anks4b	1.49026	0.169077	0.476406	0.0203219	0.999802	1
Anks6	0.0105066	0.968305	0.992162	-0.2246	0.35038	0.61863
Ankub1	-0.641552	0.0610426	0.269793	-0.960812	0.00315623	0.0295672
Ankzf1	0.0429952	0.861596	0.953614	0.00731618	0.973887	0.992382
Anln	-1.11864	0.000305166	0.00612885	0.307634	0.257296	0.527948
Ano1	-0.109868	0.719257	0.895453	-0.270526	0.34441	0.613029
Ano10	-0.0914609	0.682317	0.878783	-0.280615	0.165826	0.417519
Ano2	-1.70483	0.00854416	0.0752432	-0.520199	0.382762	0.648527
Ano3	0.853337	0.00946438	0.0807056	-0.32703	0.27657	0.547817
Ano4	-0.497505	0.043868	0.219666	-0.423896	0.0570049	0.226125
Ano5	-0.00937496	0.977292	0.995478	0.412852	0.183302	0.439613
Ano6	-0.511691	0.0243008	0.152233	0.0428019	0.834044	0.932267
Ano7	-2.00242	2.33e-05	0.000720747	-0.339464	0.515177	0.749068
Ano8	-0.236057	0.291175	0.614864	-0.221102	0.271635	0.54336
Ano9	-4.15197	1.33e-08	8.32e-07	-2.00933	0.0113427	0.0762316
Anp32-ps	1.18227	0.139423	0.430404	-0.34211	0.601176	0.805983
Anp32a	0.567946	0.0248397	0.154128	-0.0945263	0.68013	0.854438
Anp32b	-0.519505	0.0518978	0.242755	-0.0948953	0.692695	0.861126
Anp32b-ps1	-0.950703	0.0946459	0.349376	0.286434	0.641057	0.831544
Anp32e	-0.130155	0.6706	0.872859	-0.286017	0.300515	0.571961
Anpep	-0.338993	0.403668	0.711448	-0.589065	0.113836	0.338436
Antxr1	-0.606248	0.0419112	0.214174	-0.480886	0.0725065	0.261091
Antxr2	-1.4399	9.61e-08	5.12e-06	0.496709	0.0420248	0.186389
Anxa1	-1.71087	4.24e-08	2.4e-06	-1.21437	1.17e-05	0.000261634
Anxa10	-1.45497	0.210564	0.530847	-0.100665	0.881358	0.953609
Anxa11	-0.0334806	0.901588	0.967339	0.279685	0.251543	0.52156
Anxa11os	0.675103	0.531805	0.800809	1.10234	0.208936	0.472872
Anxa2	-1.01775	0.00248912	0.03116	0.290444	0.323558	0.594534
Anxa3	-0.63565	0.0369357	0.198337	-0.0540062	0.843704	0.93684
Anxa4	-0.313379	0.266377	0.591535	-0.270526	0.299623	0.570903
Anxa5	-0.812415	0.00101409	0.015808	-0.524196	0.0175098	0.103664
Anxa6	0.0795865	0.746814	0.907432	0.0945349	0.671894	0.849924
Anxa7	0.295351	0.179201	0.491054	0.424279	0.0329945	0.160084
Anxa8	-0.0822997	0.867905	0.95587	-1.65385	0.000379085	0.00530125
Anxa9	-0.879763	0.0423596	0.215433	-0.550543	0.255217	0.525614
Aoah	1.81421	3.54e-05	0.00104195	1.63239	4.79e-05	0.000921047
Aoc1	2.15508	0.0444954	0.221305	-1.53147	0.14984	0.396584
Aoc2	0.253597	0.382165	0.695073	0.145135	0.591234	0.79942
Aoc3	-0.566852	0.172235	0.481651	-0.0671519	0.857979	0.943207
Aox1	-0.0932215	0.771428	0.91736	0.450805	0.119109	0.347266
Aox2	-2.68717	0.00123071	0.0183359	1.07856	0.328986	0.598407
Aox3	-0.0978806	0.852036	0.950229	-1.24657	0.00891073	0.0640088
Aox4	-1.6705	0.00628173	0.0604177	-0.754921	0.170374	0.422633
Ap1ar	-0.0922681	0.677949	0.876244	-0.202392	0.313349	0.584671
Ap1b1	-0.101345	0.673019	0.873712	-0.159842	0.461027	0.709088
Ap1g1	0.0467171	0.828568	0.941988	0.150334	0.439873	0.692129
Ap1g2	0.454409	0.230195	0.55285	0.709624	0.0413665	0.184743
Ap1m1	-0.328709	0.151096	0.449582	-0.31704	0.124471	0.356296
Ap1m2	-0.215748	0.655064	0.864992	-0.0753621	0.863075	0.945041
Ap1s1	-0.114	0.687603	0.88073	-0.452745	0.0780723	0.271968
Ap1s2	-0.691497	0.00637375	0.0610541	-0.38905	0.0870462	0.290038
Ap1s3	1.34294	0.00202649	0.0267006	0.711149	0.0843188	0.285015
Ap2a1	-0.12401	0.584928	0.831102	-0.0970908	0.634915	0.827303
Ap2a2	0.254388	0.27935	0.605113	-0.0982131	0.644675	0.833768
Ap2b1	0.318565	0.143415	0.437255	0.116127	0.555427	0.777409
Ap2m1	-0.121692	0.596171	0.83775	-0.340891	0.100192	0.314414
Ap2s1	-0.0259109	0.91364	0.972316	-0.355744	0.0997417	0.313584
Ap3b1	-0.0505588	0.82161	0.939591	0.140302	0.487871	0.730759
Ap3b2	0.038413	0.867322	0.95587	-0.0834925	0.687378	0.858473
Ap3d1	0.0887473	0.683155	0.878961	0.0211662	0.913904	0.96777
Ap3m1	-0.0150389	0.945703	0.98416	-0.187	0.350091	0.618363
Ap3m1-ps	-0.409412	0.552157	0.812286	-1.03818	0.210594	0.475164
Ap3m2	0.704633	0.00135574	0.0197452	-0.112719	0.57145	0.788228
Ap3s1	-0.273116	0.262362	0.586871	-0.414323	0.0617836	0.238179
Ap3s1-ps2	-0.492238	0.595247	0.83729	-1.56474	0.12985	0.364452
Ap3s2	-0.193741	0.382177	0.695073	-0.345073	0.0844034	0.285129
Ap4b1	0.0404261	0.903936	0.968256	0.11987	0.708898	0.869472
Ap4e1	0.188411	0.463984	0.755376	0.421586	0.0740701	0.264758
Ap4m1	-0.281895	0.245681	0.56982	0.0355839	0.87114	0.948432
Ap4s1	-0.111514	0.630021	0.854608	-0.417423	0.0472056	0.201
Ap5b1	-0.0410607	0.891426	0.963798	0.0778002	0.77814	0.904455
Ap5m1	-0.0589626	0.809716	0.934502	0.182541	0.408914	0.670751
Ap5s1	-0.180595	0.467898	0.758094	-0.325102	0.148031	0.393616
Ap5z1	-0.165781	0.520552	0.793692	-0.078548	0.736862	0.883707
Apaf1	0.488548	0.0485284	0.232622	0.422605	0.0622664	0.23918
Apba1	0.0383645	0.860525	0.953031	-0.104296	0.59693	0.80337
Apba2	0.404133	0.0642746	0.277864	-0.167465	0.396692	0.661391
Apba3	-0.192623	0.42883	0.730623	-0.106728	0.627536	0.822695
Apbb1	0.163317	0.471971	0.760554	-0.16845	0.411995	0.672458
Apbb1ip	-0.246223	0.3489	0.668153	-0.215221	0.374433	0.641373
Apbb2	-0.200292	0.508023	0.785549	0.462722	0.0912104	0.297459
Apc	0.158066	0.605624	0.842471	-0.507462	0.0675376	0.250829
Apc-ps1	3.11795	0.012762	0.0987575	-1.11022	0.2536	0.524005
Apc2	-0.0802064	0.74564	0.906722	-0.238819	0.283648	0.553734
Apcdd1	-0.392555	0.246443	0.570935	-1.41275	4.9e-06	0.000117974
Apeh	-0.308816	0.188984	0.503994	-0.150794	0.477295	0.722674
Apex1	-0.358826	0.193829	0.510209	-0.488467	0.0534915	0.218117
Apex2	-0.279286	0.345814	0.666644	0.269716	0.31615	0.587402
Aph1a	-0.303407	0.198829	0.516546	-0.114193	0.592942	0.800404
Aph1b	-0.227941	0.433955	0.733343	-0.0625893	0.810007	0.921684
Aph1c	-1.0225	0.00286769	0.0343202	-0.00242855	0.993507	0.999586
Api5	0.0681266	0.780408	0.921551	0.0501271	0.819904	0.925141
Apip	0.122222	0.636383	0.857782	0.104746	0.654469	0.83934
Aplf	-0.148292	0.609343	0.844197	-0.16406	0.538855	0.76502
Apln	-1.04329	0.00154137	0.0217183	-1.17287	7.44e-05	0.00134462
Aplnr	2.06024	9.67e-08	5.14e-06	-2.04388	6.73e-07	1.96e-05
Aplp1	-0.120908	0.593572	0.836393	-0.295907	0.147539	0.392976
Aplp2	-0.013047	0.956249	0.988242	-0.0686043	0.748705	0.888624
Apmap	-0.0464742	0.83125	0.94272	-0.011092	0.955115	0.985092
Apoa1	-0.158906	0.761503	0.913293	-0.238718	0.605387	0.808358
Apoa2	-0.597262	0.243644	0.568471	-1.0596	0.0390019	0.177942
Apob	-3.17424	0.000368005	0.00715288	2.6142	0.00085192	0.0104012
Apobec1	2.20964	2.72e-07	1.35e-05	2.62552	1.63e-11	8.61e-10
Apobec2	-0.29435	0.520857	0.793692	-0.126044	0.763647	0.897105
Apobec3	2.43837	1.61e-13	1.78e-11	3.02022	3.91e-22	5.39e-20
Apobr	-0.0795758	0.821599	0.939591	0.496076	0.121057	0.350612
Apoc1	-1.70535	2.42e-05	0.000742842	-1.71017	5.67e-06	0.000133904
Apoc3	1.50782	0.00571558	0.0565306	-0.367548	0.459619	0.708299
Apod	0.79013	0.0412518	0.212031	1.13565	0.000933487	0.0112325
Apoe	-0.350839	0.155348	0.456139	-1.15323	2.33e-07	7.3e-06
Apof	3.49704	2.22e-09	1.55e-07	2.27788	1.93e-05	0.000409994
Apoh	0.331028	0.477935	0.764383	0.575799	0.201707	0.463973
Apol10b	4.15534	5.7e-12	5.37e-10	3.69208	2.58e-11	1.34e-09
Apol11a	-1.74141	0.153199	0.452846	-0.560912	0.503613	0.742665
Apol11b	0.414519	0.489305	0.771879	-0.267982	0.688722	0.85905
Apol6	2.35091	4.66e-05	0.00130721	2.74641	8.13e-07	2.3e-05
Apol7a	1.56931	0.00420783	0.0452231	-0.325494	0.515309	0.749196
Apol7c	5.88165	6.19e-05	0.00164768	0.0273593	0.761831	0.896133
Apol8	-0.0298691	0.914107	0.972455	0.0564421	0.823545	0.926273
Apol9a	3.54912	1.11e-05	0.000383252	3.89895	4.26e-08	1.47e-06
Apol9b	3.60386	9.06e-10	6.79e-08	3.5747	7.61e-11	3.79e-09
Apold1	1.08361	0.0681626	0.288459	1.53967	0.00287803	0.0274328
Apom	-0.535512	0.492752	0.774011	-0.473707	0.56176	0.781668
Apoo	-0.596639	0.0442765	0.220819	-0.202846	0.456246	0.705237
Apoo-ps	-0.0828798	0.875986	0.958006	0.390781	0.428612	0.683869
Apool	-0.164389	0.528996	0.799181	-0.111374	0.645768	0.834274
Apopt1	-0.157599	0.532781	0.801523	-0.422286	0.0660209	0.247972
App	0.125714	0.569533	0.822143	-0.0987231	0.621298	0.818658
Appbp2	-0.143321	0.516912	0.791295	0.195771	0.325098	0.59556
Appbp2os	-0.0362906	0.95743	0.988685	0.860131	0.130495	0.365755
Appl1	-0.0372143	0.867408	0.95587	-0.0111929	0.955462	0.9852
Appl2	0.169267	0.515732	0.790647	-0.877637	0.00020131	0.00313957
Aprt	-0.461552	0.0898682	0.33891	-0.363023	0.139563	0.38071
Aprt-ps	-0.32493	0.610313	0.844598	-0.91077	0.122507	0.353189
Aptx	-0.247273	0.268454	0.593697	-0.296525	0.141902	0.384731
Aqp1	-0.734668	0.199179	0.51691	-1.44615	0.00491549	0.0412493
Aqp11	-0.43449	0.133828	0.420778	-0.553531	0.0344881	0.164943
Aqp2	-0.32711	0.673445	0.873812	-0.672219	0.329615	0.599111
Aqp3	-1.38419	0.139696	0.43102	-0.311701	0.675196	0.852339
Aqp4	0.750097	0.00464814	0.0488885	-0.678056	0.00463633	0.0395397
Aqp5	0.329044	0.50077	0.779818	-0.354285	0.476099	0.72176
Aqp6	2.76318	0.00187182	0.025062	-0.0802018	0.913834	0.96777
Aqp7	-0.512609	0.531298	0.80059	0.844827	0.210649	0.475164
Aqp9	-0.252456	0.411783	0.717568	-0.556144	0.0486087	0.204942
Aqr	0.126042	0.591927	0.835652	0.286261	0.176546	0.431236
Ar	-0.0223077	0.932841	0.979616	0.492583	0.0385022	0.176528
Araf	-0.245326	0.309588	0.63272	-0.471639	0.0305483	0.152557
Arap1	0.507485	0.0581588	0.261709	-0.00864316	0.971473	0.991216
Arap2	0.430415	0.16802	0.474807	0.658534	0.0181238	0.10632
Arap3	0.297828	0.321343	0.644967	0.138402	0.613081	0.813355
Arc	1.49574	0.0126493	0.0980891	0.184625	0.734061	0.882334
Arcn1	-0.179943	0.415474	0.720458	0.13946	0.481435	0.725891
Areg	-1.83386	0.000529343	0.00951837	-0.193869	0.701415	0.865358
Arel1	0.693789	0.00363701	0.0407036	0.190325	0.37664	0.643868
Arf1	0.0382235	0.864858	0.954717	-0.22925	0.258818	0.529563
Arf2	-0.21963	0.327591	0.650148	-0.0162651	0.935631	0.977062
Arf3	0.141285	0.596471	0.837757	-0.278716	0.248967	0.519283
Arf4	0.355523	0.147351	0.443058	0.376051	0.0888787	0.293108
Arf5	-0.137185	0.558134	0.815769	-0.247879	0.241165	0.510321
Arf6	-0.209002	0.377506	0.691688	0.395959	0.0626263	0.240274
Arfgap1	0.0877044	0.688653	0.881427	-0.163104	0.410492	0.671711
Arfgap2	0.164098	0.492938	0.774011	-0.121626	0.574246	0.790073
Arfgap3	-0.0805598	0.737564	0.903439	0.285725	0.18745	0.445212
Arfgef1	0.170046	0.446773	0.743501	0.112893	0.575127	0.790527
Arfgef2	-0.0227278	0.922334	0.9752	0.0639417	0.759843	0.894552
Arfgef3	0.269984	0.262137	0.586546	0.258788	0.23234	0.500149
Arfip1	-0.654732	0.0241334	0.151767	-0.046102	0.863619	0.945271
Arfip2	0.0812889	0.708304	0.890248	-0.0641477	0.744012	0.886627
Arfrp1	-0.138594	0.536177	0.804073	-0.0506688	0.802597	0.918112
Arg1	1.13969	0.0519416	0.242782	2.89718	3.67e-07	1.11e-05
Arg2	-0.019684	0.961048	0.990174	0.481323	0.191984	0.451276
Arglu1	0.198164	0.417797	0.722146	-0.166773	0.448825	0.699435
Arhgap1	0.0351703	0.874509	0.957662	-0.229306	0.254543	0.524951
Arhgap10	0.538126	0.0401952	0.208957	-0.137118	0.55987	0.780189
Arhgap11a	-0.964062	0.0007883	0.0130312	-0.117664	0.650583	0.836855
Arhgap12	-0.133596	0.55725	0.815375	-0.118165	0.56395	0.783155
Arhgap15	0.95608	0.00564002	0.056024	-0.138783	0.65964	0.842099
Arhgap17	0.141017	0.59702	0.838043	0.435114	0.0704398	0.256485
Arhgap18	-0.195444	0.428457	0.730474	-0.313773	0.169294	0.421567
Arhgap19	-0.727622	0.00690039	0.0644797	-0.859647	0.000558602	0.00727421
Arhgap20	0.247218	0.263319	0.588365	-0.327652	0.100864	0.315685
Arhgap20os	-0.549187	0.423609	0.726944	-0.491809	0.441595	0.693492
Arhgap21	0.27779	0.257629	0.581998	0.108817	0.621547	0.818865
Arhgap22	-1.31417	3.42e-06	0.000133888	-0.581606	0.0283203	0.144931
Arhgap23	-0.249707	0.272727	0.597373	0.0670643	0.742525	0.886086
Arhgap24	-0.304559	0.336383	0.657832	-0.210683	0.467181	0.714284
Arhgap25	1.04673	0.00439956	0.0469447	0.832348	0.0107173	0.0731062
Arhgap26	0.834801	0.0021317	0.0277566	0.580784	0.0175708	0.10384
Arhgap27	-0.417942	0.106595	0.374601	0.153977	0.508562	0.745897
Arhgap27os2	-0.492879	0.469445	0.759046	-0.882442	0.176631	0.431398
Arhgap27os3	-0.629168	0.434782	0.733988	-0.144355	0.846737	0.938098
Arhgap28	-0.387534	0.350685	0.669388	0.0167984	0.964424	0.988646
Arhgap29	-0.20066	0.458564	0.752637	-0.551469	0.0249633	0.133583
Arhgap30	1.05766	2.68e-05	0.000813591	1.31995	1.16e-08	4.31e-07
Arhgap31	0.530772	0.086244	0.331855	0.80798	0.00354452	0.0322706
Arhgap32	0.129788	0.580306	0.828585	0.036099	0.864092	0.945505
Arhgap33	0.0257532	0.929242	0.977705	-0.617983	0.0186867	0.10885
Arhgap35	0.0601251	0.779511	0.921052	0.00763632	0.968493	0.990174
Arhgap36	-0.959321	0.149485	0.446703	-0.175605	0.764267	0.89725
Arhgap39	0.0906258	0.691663	0.882177	0.346042	0.092208	0.299619
Arhgap4	0.20988	0.514987	0.790298	0.440711	0.137057	0.376675
Arhgap40	-0.531126	0.40759	0.714749	0.0267718	0.968237	0.990174
Arhgap42	-0.427825	0.111367	0.382815	-0.0392641	0.872302	0.949072
Arhgap44	0.0208692	0.922985	0.9752	-0.0561786	0.773155	0.902183
Arhgap45	0.0130589	0.961888	0.990404	0.655745	0.00826406	0.0605914
Arhgap5	0.134642	0.627968	0.853187	-0.104186	0.676216	0.852686
Arhgap6	-0.625705	0.145345	0.440193	0.0143376	0.970599	0.99083
Arhgap8	1.31522	0.00160431	0.0223791	2.19443	8.16e-09	3.11e-07
Arhgap9	0.491058	0.125744	0.408531	1.27724	8.46e-06	0.000194575
Arhgdia	-0.30596	0.167646	0.474389	-0.10449	0.5996	0.804836
Arhgdib	-0.328468	0.292317	0.616112	0.564752	0.0468207	0.199779
Arhgdig	-0.253656	0.405671	0.713261	-0.447345	0.10401	0.321364
Arhgef1	-0.159971	0.488066	0.770877	-0.0543452	0.793549	0.914135
Arhgef10	-0.375505	0.123052	0.403175	0.436239	0.0449186	0.194374
Arhgef10l	-0.247803	0.29425	0.61762	-0.429617	0.0429021	0.188683
Arhgef11	0.121586	0.584817	0.831102	-0.0802599	0.689163	0.859452
Arhgef12	0.233559	0.332854	0.654426	0.142089	0.511936	0.747278
Arhgef15	0.139102	0.62942	0.854208	-0.191541	0.466508	0.713744
Arhgef16	-1.07513	0.0468326	0.227867	-1.47544	0.00233076	0.0231449
Arhgef17	-0.0576115	0.80036	0.930368	-0.186764	0.363613	0.630822
Arhgef18	-0.0125428	0.958296	0.988939	0.1718	0.426243	0.683028
Arhgef19	-0.47094	0.0365148	0.196929	-1.04895	3.3e-07	1.01e-05
Arhgef2	-0.225098	0.337166	0.658671	-0.128746	0.539004	0.765116
Arhgef25	-0.0988434	0.710564	0.891468	-0.186053	0.439517	0.691971
Arhgef26	-0.00651222	0.978583	0.995885	0.190851	0.382168	0.64806
Arhgef28	-0.253501	0.29248	0.616135	-0.143725	0.509174	0.746087
Arhgef3	0.623263	0.017852	0.123855	0.202182	0.392036	0.657357
Arhgef33	3.88351	0.00172776	0.023628	-0.493966	0.642846	0.832384
Arhgef37	1.08457	0.0126693	0.0981417	0.850539	0.0277871	0.143219
Arhgef38	-0.614427	0.304176	0.627485	0.251246	0.694755	0.862003
Arhgef39	0.0535801	0.893504	0.964629	-0.450246	0.284737	0.554774
[truncated: 20,200 more rows]
